# Supplementary material for: Quantitative Hydrogen Chloride Detection in Combustion Environments Using Tunable Diode Laser Absorption Spectroscopy with Comprehensive Investigation of Hot Water Interference
Source: Appl Spectrosc. 2022 Jan 4;76(2):207–15. doi: 10.1177/00037028211060866 (PMC8832559; doi:10.1177/00037028211060866)
Supplement: sj-xlsx-1-asp-10.1177_00037028211060866 – Supplemental Material for Quantitative Hydrogen Chloride Detection in Combustion Environments Using Tunable Diode Laser Absorption Spectroscopy with Comprehensive Investigation of Hot Water Interference [file sj-xlsx-1-asp-10.1177_00037028211060866.xlsx]

## Sheet: Normalized spectra
Temperature	1950 K		1750 K		1550 K		1390 K		1260 K		1120 K
	Wavenumber (cm-1)	Normalized value	Wavenumber (cm-1)	Normalized value	Wavenumber (cm-1)	Normalized value	Wavenumber (cm-1)	Normalized value	Wavenumber (cm-1)	Normalized value	Wavenumber (cm-1)	Normalized value
	5739.4	0.00906685	5739.4	0.00719213	5739.4	0.00928621	5739.4	0.0114129	5739.4	0.0155308	5739.4	0.0133175
	5739.4	0.00940817	5739.4	0.00756166	5739.4	0.00950629	5739.4	0.0116397	5739.4	0.0156457	5739.4	0.0134874
	5739.4	0.00976007	5739.4	0.00793489	5739.4	0.00972594	5739.4	0.0118699	5739.4	0.0157624	5739.4	0.0136618
	5739.4	0.0101217	5739.4	0.00831168	5739.4	0.00994589	5739.4	0.0121024	5739.4	0.0158796	5739.4	0.0138328
	5739.4	0.0104918	5739.4	0.00869336	5739.4	0.010167	5739.4	0.0123358	5739.4	0.015996	5739.4	0.0139934
	5739.4	0.0108695	5739.4	0.00908075	5739.4	0.0103895	5739.4	0.0125686	5739.4	0.0161089	5739.4	0.014136
	5739.4	0.0112537	5739.4	0.00947554	5739.4	0.0106136	5739.4	0.0127989	5739.4	0.0162164	5739.4	0.0142555
	5739.4	0.0116442	5739.39	0.00987891	5739.4	0.0108392	5739.4	0.0130251	5739.4	0.0163166	5739.4	0.0143477
	5739.39	0.0120411	5739.39	0.0102921	5739.39	0.0110665	5739.39	0.0132458	5739.39	0.0164084	5739.4	0.0144099
	5739.39	0.0124451	5739.39	0.0107156	5739.39	0.0112954	5739.39	0.01346	5739.39	0.0164922	5739.39	0.014442
	5739.39	0.0128577	5739.39	0.0111493	5739.39	0.0115269	5739.39	0.0136669	5739.39	0.0165695	5739.39	0.0144443
	5739.39	0.0132806	5739.39	0.0115928	5739.39	0.0117615	5739.39	0.013866	5739.39	0.0166428	5739.39	0.01442
	5739.39	0.0137158	5739.39	0.0120447	5739.39	0.0120008	5739.39	0.0140575	5739.39	0.016715	5739.39	0.0143714
	5739.39	0.0141656	5739.39	0.0125038	5739.39	0.0122462	5739.39	0.0142423	5739.39	0.0167896	5739.39	0.0143031
	5739.39	0.0146319	5739.39	0.0129683	5739.39	0.0124992	5739.39	0.0144209	5739.39	0.0168685	5739.39	0.0142186
	5739.39	0.0151167	5739.39	0.0134369	5739.39	0.0127612	5739.39	0.0145954	5739.39	0.0169537	5739.39	0.0141234
	5739.39	0.0156209	5739.39	0.0139088	5739.39	0.013033	5739.39	0.0147674	5739.39	0.017044	5739.39	0.0140215
	5739.39	0.0161459	5739.39	0.0143828	5739.39	0.0133156	5739.39	0.0149399	5739.39	0.0171384	5739.39	0.013918
	5739.39	0.0166918	5739.38	0.0148597	5739.39	0.0136084	5739.39	0.0151153	5739.39	0.0172337	5739.39	0.0138181
	5739.38	0.0172589	5739.38	0.0153395	5739.38	0.0139116	5739.39	0.015297	5739.38	0.0173264	5739.39	0.0137258
	5739.38	0.0178471	5739.38	0.0158242	5739.38	0.0142242	5739.38	0.0154881	5739.38	0.0174132	5739.38	0.0136464
	5739.38	0.0184564	5739.38	0.0163151	5739.38	0.0145458	5739.38	0.015692	5739.38	0.0174914	5739.38	0.013583
	5739.38	0.0190864	5739.38	0.0168151	5739.38	0.0148759	5739.38	0.0159118	5739.38	0.0175609	5739.38	0.0135401
	5739.38	0.0197369	5739.38	0.0173268	5739.38	0.0152147	5739.38	0.0161502	5739.38	0.0176232	5739.38	0.0135195
	5739.38	0.0204082	5739.38	0.017853	5739.38	0.0155631	5739.38	0.0164093	5739.38	0.0176825	5739.38	0.0135229
	5739.38	0.0211003	5739.38	0.0183976	5739.38	0.0159221	5739.38	0.0166906	5739.38	0.0177451	5739.38	0.0135508
	5739.38	0.0218136	5739.38	0.0189629	5739.38	0.0162943	5739.38	0.0169948	5739.38	0.017819	5739.38	0.0136023
	5739.38	0.0225482	5739.38	0.0195528	5739.38	0.0166815	5739.38	0.017322	5739.38	0.017913	5739.38	0.0136764
	5739.38	0.023305	5739.38	0.0201694	5739.38	0.0170867	5739.38	0.0176714	5739.38	0.0180356	5739.38	0.01377
	5739.38	0.0240845	5739.37	0.0208154	5739.38	0.0175124	5739.38	0.0180418	5739.38	0.0181942	5739.38	0.0138814
	5739.37	0.0248873	5739.37	0.0214924	5739.37	0.0179608	5739.38	0.0184311	5739.37	0.0183943	5739.38	0.0140071
	5739.37	0.0257147	5739.37	0.0222013	5739.37	0.0184336	5739.37	0.0188378	5739.37	0.0186388	5739.37	0.0141452
	5739.37	0.0265678	5739.37	0.0229426	5739.37	0.0189314	5739.37	0.0192599	5739.37	0.0189283	5739.37	0.0142939
	5739.37	0.0274484	5739.37	0.0237151	5739.37	0.0194547	5739.37	0.0196962	5739.37	0.019261	5739.37	0.0144516
	5739.37	0.0283585	5739.37	0.0245185	5739.37	0.0200023	5739.37	0.0201454	5739.37	0.0196329	5739.37	0.0146191
	5739.37	0.0293002	5739.37	0.0253503	5739.37	0.0205734	5739.37	0.0206074	5739.37	0.0200389	5739.37	0.014796
	5739.37	0.0302762	5739.37	0.0262095	5739.37	0.0211657	5739.37	0.0210826	5739.37	0.0204732	5739.37	0.0149855
	5739.37	0.0312888	5739.37	0.0270943	5739.37	0.0217774	5739.37	0.0215717	5739.37	0.0209294	5739.37	0.015188
	5739.37	0.0323406	5739.37	0.0280038	5739.37	0.0224061	5739.37	0.0220766	5739.37	0.0214015	5739.37	0.0154078
	5739.37	0.0334332	5739.37	0.0289383	5739.37	0.0230498	5739.37	0.0225982	5739.37	0.0218841	5739.37	0.0156459
	5739.37	0.0345686	5739.36	0.0298987	5739.37	0.0237069	5739.37	0.0231387	5739.37	0.0223719	5739.37	0.0159051
	5739.37	0.0357473	5739.36	0.0308878	5739.36	0.0243762	5739.37	0.0236986	5739.36	0.0228608	5739.37	0.0161859
	5739.36	0.0369701	5739.36	0.0319085	5739.36	0.0250579	5739.36	0.0242792	5739.36	0.0233473	5739.37	0.0164879
	5739.36	0.0382368	5739.36	0.032966	5739.36	0.0257525	5739.36	0.0248799	5739.36	0.0238283	5739.36	0.0168103
	5739.36	0.039547	5739.36	0.0340644	5739.36	0.0264624	5739.36	0.0255002	5739.36	0.024302	5739.36	0.0171486
	5739.36	0.0409005	5739.36	0.035209	5739.36	0.0271903	5739.36	0.0261393	5739.36	0.0247672	5739.36	0.0174996
	5739.36	0.0422968	5739.36	0.0364037	5739.36	0.0279406	5739.36	0.026795	5739.36	0.0252241	5739.36	0.0178564
	5739.36	0.0437364	5739.36	0.0376519	5739.36	0.0287175	5739.36	0.0274661	5739.36	0.0256737	5739.36	0.0182139
	5739.36	0.04522	5739.36	0.0389557	5739.36	0.0295263	5739.36	0.0281511	5739.36	0.0261185	5739.36	0.0185654
	5739.36	0.0467494	5739.36	0.0403157	5739.36	0.0303718	5739.36	0.028849	5739.36	0.0265612	5739.36	0.0189059
	5739.36	0.0483267	5739.36	0.0417317	5739.36	0.0312579	5739.36	0.0295595	5739.36	0.0270057	5739.36	0.0192319
	5739.36	0.0499551	5739.35	0.0432021	5739.36	0.0321884	5739.36	0.0302834	5739.36	0.0274558	5739.36	0.019541
	5739.36	0.051638	5739.35	0.0447258	5739.35	0.0331649	5739.36	0.0310222	5739.35	0.0279152	5739.36	0.019834
	5739.35	0.0533794	5739.35	0.0463007	5739.35	0.0341887	5739.35	0.0317785	5739.35	0.0283875	5739.36	0.0201123
	5739.35	0.0551833	5739.35	0.0479265	5739.35	0.0352589	5739.35	0.0325557	5739.35	0.0288757	5739.35	0.0203815
	5739.35	0.0570537	5739.35	0.0496036	5739.35	0.0363748	5739.35	0.0333578	5739.35	0.029382	5739.35	0.0206454
	5739.35	0.0589946	5739.35	0.0513336	5739.35	0.0375342	5739.35	0.03419	5739.35	0.0299089	5739.35	0.0209114
	5739.35	0.0610094	5739.35	0.05312	5739.35	0.0387356	5739.35	0.0350566	5739.35	0.0304588	5739.35	0.0211844
	5739.35	0.0631018	5739.35	0.0549665	5739.35	0.0399775	5739.35	0.0359634	5739.35	0.0310349	5739.35	0.0214702
	5739.35	0.0652747	5739.35	0.0568789	5739.35	0.0412595	5739.35	0.0369151	5739.35	0.0316405	5739.35	0.021773
	5739.35	0.0675312	5739.35	0.0588616	5739.35	0.0425822	5739.35	0.0379166	5739.35	0.0322809	5739.35	0.0220959
	5739.35	0.069874	5739.35	0.0609201	5739.35	0.0439468	5739.35	0.0389716	5739.35	0.0329617	5739.35	0.0224421
	5739.35	0.0723061	5739.35	0.063058	5739.35	0.0453565	5739.35	0.0400831	5739.35	0.0336888	5739.35	0.0228121
	5739.35	0.0748303	5739.34	0.0652787	5739.34	0.0468143	5739.35	0.0412534	5739.34	0.0344687	5739.35	0.0232099
	5739.34	0.0774497	5739.34	0.0675839	5739.34	0.0483244	5739.34	0.0424832	5739.34	0.035307	5739.35	0.0236369
	5739.34	0.0801673	5739.34	0.0699745	5739.34	0.0498905	5739.34	0.0437724	5739.34	0.0362081	5739.34	0.0240982
	5739.34	0.0829866	5739.34	0.0724509	5739.34	0.0515168	5739.34	0.0451198	5739.34	0.0371748	5739.34	0.0245981
	5739.34	0.0859109	5739.34	0.0750129	5739.34	0.0532066	5739.34	0.0465235	5739.34	0.0382081	5739.34	0.0251425
	5739.34	0.0889437	5739.34	0.0776611	5739.34	0.054963	5739.34	0.0479808	5739.34	0.0393062	5739.34	0.0257381
	5739.34	0.0920887	5739.34	0.0803961	5739.34	0.0567888	5739.34	0.049489	5739.34	0.0404665	5739.34	0.0263909
	5739.34	0.0953492	5739.34	0.0832201	5739.34	0.0586859	5739.34	0.0510461	5739.34	0.0416846	5739.34	0.027106
	5739.34	0.0987288	5739.34	0.0861359	5739.34	0.0606567	5739.34	0.0526498	5739.34	0.0429562	5739.34	0.0278868
	5739.34	0.102231	5739.34	0.0891475	5739.34	0.0627027	5739.34	0.0542994	5739.34	0.0442769	5739.34	0.0287359
	5739.34	0.105858	5739.34	0.0922593	5739.34	0.0648264	5739.34	0.0559951	5739.34	0.0456437	5739.34	0.0296516
	5739.34	0.109614	5739.33	0.0954766	5739.34	0.0670298	5739.34	0.0577385	5739.34	0.0470551	5739.34	0.0306323
	5739.33	0.113502	5739.33	0.0988043	5739.33	0.0693155	5739.33	0.0595322	5739.33	0.0485111	5739.34	0.0316736
	5739.33	0.117524	5739.33	0.102247	5739.33	0.0716869	5739.33	0.0613806	5739.33	0.0500133	5739.33	0.0327707
	5739.33	0.121683	5739.33	0.10581	5739.33	0.0741468	5739.33	0.0632885	5739.33	0.0515646	5739.33	0.0339181
	5739.33	0.125982	5739.33	0.109496	5739.33	0.076699	5739.33	0.0652621	5739.33	0.0531686	5739.33	0.035111
	5739.33	0.130423	5739.33	0.113309	5739.33	0.0793471	5739.33	0.0673081	5739.33	0.0548285	5739.33	0.0363453
	5739.33	0.135011	5739.33	0.117253	5739.33	0.0820948	5739.33	0.0694332	5739.33	0.0565474	5739.33	0.0376177
	5739.33	0.139747	5739.33	0.121329	5739.33	0.0849458	5739.33	0.0716441	5739.33	0.0583266	5739.33	0.0389264
	5739.33	0.144636	5739.33	0.125542	5739.33	0.087903	5739.33	0.073947	5739.33	0.0601669	5739.33	0.0402697
	5739.33	0.149679	5739.33	0.129894	5739.33	0.0909699	5739.33	0.0763474	5739.33	0.0620677	5739.33	0.0416473
	5739.33	0.154879	5739.33	0.134388	5739.33	0.0941484	5739.33	0.0788497	5739.33	0.0640278	5739.33	0.0430588
	5739.33	0.16024	5739.32	0.139028	5739.33	0.0974411	5739.33	0.0814576	5739.33	0.0660459	5739.33	0.0445038
	5739.32	0.165763	5739.32	0.143817	5739.32	0.100849	5739.32	0.0841733	5739.32	0.0681204	5739.33	0.0459828
	5739.32	0.171451	5739.32	0.148758	5739.32	0.104374	5739.32	0.0869981	5739.32	0.070252	5739.32	0.0474956
	5739.32	0.177304	5739.32	0.153856	5739.32	0.108015	5739.32	0.0899329	5739.32	0.072442	5739.32	0.0490433
	5739.32	0.183324	5739.32	0.159112	5739.32	0.111775	5739.32	0.092977	5739.32	0.074694	5739.32	0.050628
	5739.32	0.189512	5739.32	0.16453	5739.32	0.115652	5739.32	0.0961302	5739.32	0.0770132	5739.32	0.0522524
	5739.32	0.19587	5739.32	0.170113	5739.32	0.119649	5739.32	0.0993918	5739.32	0.0794067	5739.32	0.0539214
	5739.32	0.202398	5739.32	0.175862	5739.32	0.123765	5739.32	0.102761	5739.32	0.0818822	5739.32	0.0556412
	5739.32	0.209099	5739.32	0.181779	5739.32	0.128002	5739.32	0.106238	5739.32	0.0844481	5739.32	0.0574193
	5739.32	0.215974	5739.32	0.187868	5739.32	0.132362	5739.32	0.109821	5739.32	0.0871128	5739.32	0.059264
	5739.32	0.223025	5739.32	0.194128	5739.32	0.136847	5739.32	0.113511	5739.32	0.0898832	5739.32	0.0611842
	5739.32	0.230255	5739.31	0.200562	5739.32	0.14146	5739.32	0.117308	5739.32	0.0927654	5739.32	0.0631876
	5739.31	0.237664	5739.31	0.207169	5739.31	0.146202	5739.32	0.121213	5739.31	0.0957628	5739.32	0.0652808
	5739.31	0.245253	5739.31	0.21395	5739.31	0.151079	5739.31	0.125225	5739.31	0.0988774	5739.31	0.0674684
	5739.31	0.253023	5739.31	0.220903	5739.31	0.15609	5739.31	0.129346	5739.31	0.102109	5739.31	0.0697521
	5739.31	0.260971	5739.31	0.228027	5739.31	0.16124	5739.31	0.133575	5739.31	0.105454	5739.31	0.0721312
	5739.31	0.269095	5739.31	0.235316	5739.31	0.166527	5739.31	0.137914	5739.31	0.10891	5739.31	0.0746016
	5739.31	0.27739	5739.31	0.242767	5739.31	0.171953	5739.31	0.142362	5739.31	0.11247	5739.31	0.0771576
	5739.31	0.285848	5739.31	0.250374	5739.31	0.177515	5739.31	0.14692	5739.31	0.11613	5739.31	0.0797917
	5739.31	0.294462	5739.31	0.258129	5739.31	0.183212	5739.31	0.151589	5739.31	0.119882	5739.31	0.0824962
	5739.31	0.303222	5739.31	0.266026	5739.31	0.189039	5739.31	0.156367	5739.31	0.123721	5739.31	0.0852618
	5739.31	0.312116	5739.31	0.274055	5739.31	0.19499	5739.31	0.161254	5739.31	0.127642	5739.31	0.0880826
	5739.31	0.321132	5739.3	0.282206	5739.31	0.201061	5739.31	0.166249	5739.31	0.131639	5739.31	0.090952
	5739.3	0.330259	5739.3	0.29047	5739.3	0.207243	5739.31	0.17135	5739.3	0.13571	5739.31	0.0938664
	5739.3	0.339482	5739.3	0.298833	5739.3	0.213528	5739.3	0.176554	5739.3	0.139852	5739.3	0.0968233
	5739.3	0.348788	5739.3	0.307284	5739.3	0.219908	5739.3	0.181856	5739.3	0.144062	5739.3	0.0998223
	5739.3	0.358163	5739.3	0.315808	5739.3	0.226373	5739.3	0.187251	5739.3	0.148339	5739.3	0.102864
	5739.3	0.367592	5739.3	0.324388	5739.3	0.232913	5739.3	0.192733	5739.3	0.152681	5739.3	0.10595
	5739.3	0.37706	5739.3	0.333006	5739.3	0.239517	5739.3	0.198293	5739.3	0.157086	5739.3	0.109083
	5739.3	0.386551	5739.3	0.341642	5739.3	0.246173	5739.3	0.203923	5739.3	0.16155	5739.3	0.112263
	5739.3	0.396047	5739.3	0.350275	5739.3	0.252868	5739.3	0.209611	5739.3	0.166068	5739.3	0.115494
	5739.3	0.405528	5739.3	0.35888	5739.3	0.259587	5739.3	0.215346	5739.3	0.170633	5739.3	0.118775
	5739.3	0.414975	5739.3	0.367435	5739.3	0.266314	5739.3	0.221114	5739.3	0.175235	5739.3	0.122108
	5739.3	0.424366	5739.29	0.375913	5739.3	0.273031	5739.3	0.226902	5739.3	0.179862	5739.3	0.125489
	5739.3	0.433676	5739.29	0.384288	5739.29	0.27972	5739.3	0.232694	5739.29	0.184501	5739.3	0.128918
	5739.29	0.44288	5739.29	0.392535	5739.29	0.286359	5739.29	0.238474	5739.29	0.189134	5739.3	0.132387
	5739.29	0.451952	5739.29	0.400627	5739.29	0.292927	5739.29	0.244223	5739.29	0.193744	5739.29	0.135891
	5739.29	0.460864	5739.29	0.408538	5739.29	0.2994	5739.29	0.249922	5739.29	0.198313	5739.29	0.139417
	5739.29	0.469586	5739.29	0.416242	5739.29	0.305754	5739.29	0.255551	5739.29	0.20282	5739.29	0.142952
	5739.29	0.47809	5739.29	0.423711	5739.29	0.311965	5739.29	0.261087	5739.29	0.207247	5739.29	0.146479
	5739.29	0.486343	5739.29	0.430921	5739.29	0.318007	5739.29	0.26651	5739.29	0.21157	5739.29	0.149977
	5739.29	0.494317	5739.29	0.437846	5739.29	0.323856	5739.29	0.271794	5739.29	0.215771	5739.29	0.153423
	5739.29	0.501978	5739.29	0.444457	5739.29	0.329487	5739.29	0.276917	5739.29	0.219828	5739.29	0.156791
	5739.29	0.509297	5739.29	0.45073	5739.29	0.334876	5739.29	0.281855	5739.29	0.223721	5739.29	0.160059
	5739.29	0.516242	5739.28	0.456637	5739.29	0.339998	5739.29	0.286582	5739.29	0.227429	5739.29	0.1632
	5739.29	0.522782	5739.28	0.462153	5739.28	0.344831	5739.29	0.291076	5739.28	0.230932	5739.29	0.166194
	5739.28	0.528889	5739.28	0.467251	5739.28	0.349351	5739.28	0.295314	5739.28	0.23421	5739.29	0.169022
	5739.28	0.534535	5739.28	0.471905	5739.28	0.353535	5739.28	0.299272	5739.28	0.237243	5739.28	0.171668
	5739.28	0.539692	5739.28	0.476092	5739.28	0.357361	5739.28	0.302929	5739.28	0.240015	5739.28	0.174121
	5739.28	0.544336	5739.28	0.479788	5739.28	0.360808	5739.28	0.306264	5739.28	0.242508	5739.28	0.176372
	5739.28	0.548447	5739.28	0.482972	5739.28	0.363855	5739.28	0.309257	5739.28	0.244707	5739.28	0.178416
	5739.28	0.552003	5739.28	0.485625	5739.28	0.366483	5739.28	0.311888	5739.28	0.246599	5739.28	0.180248
	5739.28	0.55499	5739.28	0.487729	5739.28	0.368674	5739.28	0.314141	5739.28	0.248174	5739.28	0.181865
	5739.28	0.557393	5739.28	0.489272	5739.28	0.370413	5739.28	0.316	5739.28	0.24942	5739.28	0.183262
	5739.28	0.559202	5739.28	0.490243	5739.28	0.371685	5739.28	0.317452	5739.28	0.250332	5739.28	0.184432
	5739.28	0.56041	5739.28	0.490636	5739.28	0.372482	5739.28	0.318485	5739.28	0.250902	5739.28	0.185369
	5739.28	0.561012	5739.27	0.490448	5739.27	0.372796	5739.28	0.319091	5739.28	0.251127	5739.28	0.186063
	5739.27	0.561007	5739.27	0.489682	5739.27	0.372626	5739.27	0.319266	5739.27	0.251005	5739.28	0.186504
	5739.27	0.560395	5739.27	0.488345	5739.27	0.37197	5739.27	0.319008	5739.27	0.250537	5739.27	0.186683
	5739.27	0.559179	5739.27	0.486446	5739.27	0.370835	5739.27	0.31832	5739.27	0.249725	5739.27	0.186589
	5739.27	0.557368	5739.27	0.484001	5739.27	0.369228	5739.27	0.317208	5739.27	0.248574	5739.27	0.186217
	5739.27	0.554968	5739.27	0.481028	5739.27	0.367163	5739.27	0.315679	5739.27	0.247092	5739.27	0.185563
	5739.27	0.551993	5739.27	0.477548	5739.27	0.364653	5739.27	0.313745	5739.27	0.245289	5739.27	0.184625
	5739.27	0.548458	5739.27	0.473585	5739.27	0.361716	5739.27	0.31142	5739.27	0.24318	5739.27	0.183408
	5739.27	0.544379	5739.27	0.469164	5739.27	0.358371	5739.27	0.308718	5739.27	0.240777	5739.27	0.181918
	5739.27	0.539777	5739.27	0.464311	5739.27	0.354641	5739.27	0.305656	5739.27	0.238099	5739.27	0.180166
	5739.27	0.534676	5739.27	0.459054	5739.27	0.350547	5739.27	0.302253	5739.27	0.235163	5739.27	0.178164
	5739.27	0.5291	5739.26	0.453419	5739.27	0.346112	5739.27	0.298527	5739.27	0.231986	5739.27	0.175928
	5739.26	0.523077	5739.26	0.447433	5739.26	0.341359	5739.26	0.294498	5739.26	0.228587	5739.27	0.173474
	5739.26	0.516633	5739.26	0.441122	5739.26	0.336313	5739.26	0.290187	5739.26	0.224982	5739.26	0.170819
	5739.26	0.509799	5739.26	0.434509	5739.26	0.330996	5739.26	0.285619	5739.26	0.221188	5739.26	0.167982
	5739.26	0.502603	5739.26	0.427621	5739.26	0.325433	5739.26	0.280814	5739.26	0.21722	5739.26	0.164979
	5739.26	0.495077	5739.26	0.42048	5739.26	0.319646	5739.26	0.2758	5739.26	0.213095	5739.26	0.161828
	5739.26	0.487249	5739.26	0.413109	5739.26	0.31366	5739.26	0.270601	5739.26	0.208828	5739.26	0.158549
	5739.26	0.47915	5739.26	0.405535	5739.26	0.307498	5739.26	0.265242	5739.26	0.204435	5739.26	0.155157
	5739.26	0.47081	5739.26	0.39778	5739.26	0.301183	5739.26	0.259748	5739.26	0.199934	5739.26	0.151671
	5739.26	0.462259	5739.26	0.38987	5739.26	0.294739	5739.26	0.254143	5739.26	0.195341	5739.26	0.148107
	5739.26	0.453528	5739.26	0.381831	5739.26	0.288191	5739.26	0.24845	5739.26	0.190675	5739.26	0.144481
	5739.26	0.444645	5739.25	0.373691	5739.26	0.281561	5739.26	0.24269	5739.26	0.185955	5739.26	0.140809
	5739.25	0.435643	5739.25	0.365477	5739.25	0.274873	5739.26	0.236881	5739.25	0.181198	5739.26	0.137104
	5739.25	0.42655	5739.25	0.357217	5739.25	0.268152	5739.25	0.231042	5739.25	0.176425	5739.25	0.13338
	5739.25	0.417395	5739.25	0.348939	5739.25	0.26142	5739.25	0.225188	5739.25	0.17165	5739.25	0.129647
	5739.25	0.408208	5739.25	0.340669	5739.25	0.2547	5739.25	0.219334	5739.25	0.16689	5739.25	0.125917
	5739.25	0.399015	5739.25	0.332434	5739.25	0.248013	5739.25	0.213496	5739.25	0.162159	5739.25	0.122197
	5739.25	0.38984	5739.25	0.324256	5739.25	0.241379	5739.25	0.207688	5739.25	0.157469	5739.25	0.118496
	5739.25	0.380708	5739.25	0.316158	5739.25	0.234817	5739.25	0.201925	5739.25	0.15283	5739.25	0.114821
	5739.25	0.371639	5739.25	0.308158	5739.25	0.228342	5739.25	0.196219	5739.25	0.148253	5739.25	0.11118
	5739.25	0.362652	5739.25	0.300273	5739.25	0.22197	5739.25	0.190586	5739.25	0.143746	5739.25	0.10758
	5739.25	0.353765	5739.25	0.292516	5739.25	0.21571	5739.25	0.185038	5739.25	0.139316	5739.25	0.104031
	5739.25	0.344993	5739.24	0.2849	5739.25	0.209574	5739.25	0.179587	5739.25	0.134972	5739.25	0.100542
	5739.24	0.33635	5739.24	0.277431	5739.24	0.203568	5739.25	0.174243	5739.24	0.130719	5739.25	0.0971201
	5739.24	0.327849	5739.24	0.270119	5739.24	0.197698	5739.24	0.169015	5739.24	0.126564	5739.24	0.0937765
	5739.24	0.319501	5739.24	0.262968	5739.24	0.191969	5739.24	0.163911	5739.24	0.122512	5739.24	0.0905193
	5739.24	0.311319	5739.24	0.255981	5739.24	0.186382	5739.24	0.158934	5739.24	0.11857	5739.24	0.0873564
	5739.24	0.303313	5739.24	0.249163	5739.24	0.180941	5739.24	0.154089	5739.24	0.114743	5739.24	0.0842934
	5739.24	0.295493	5739.24	0.242516	5739.24	0.175647	5739.24	0.149379	5739.24	0.111034	5739.24	0.0813353
	5739.24	0.287867	5739.24	0.236041	5739.24	0.170502	5739.24	0.144806	5739.24	0.107447	5739.24	0.078483
	5739.24	0.280444	5739.24	0.229741	5739.24	0.165508	5739.24	0.140372	5739.24	0.103986	5739.24	0.0757372
	5739.24	0.273231	5739.24	0.223619	5739.24	0.160669	5739.24	0.136078	5739.24	0.100652	5739.24	0.0730956
	5739.24	0.266232	5739.24	0.217676	5739.24	0.155985	5739.24	0.131927	5739.24	0.0974462	5739.24	0.0705555
	5739.24	0.259452	5739.23	0.211917	5739.24	0.151462	5739.24	0.127919	5739.24	0.0943693	5739.24	0.0681121
	5739.24	0.252893	5739.23	0.206344	5739.23	0.147102	5739.24	0.124057	5739.23	0.0914202	5739.24	0.0657625
	5739.23	0.246556	5739.23	0.20096	5739.23	0.142908	5739.23	0.12034	5739.23	0.0885967	5739.24	0.0635034
	5739.23	0.24044	5739.23	0.195768	5739.23	0.13888	5739.23	0.116769	5739.23	0.0858954	5739.23	0.061333
	5739.23	0.234543	5739.23	0.19077	5739.23	0.135021	5739.23	0.113341	5739.23	0.083312	5739.23	0.0592508
	5739.23	0.228862	5739.23	0.185967	5739.23	0.131329	5739.23	0.110054	5739.23	0.0808411	5739.23	0.0572575
	5739.23	0.223395	5739.23	0.18136	5739.23	0.127802	5739.23	0.106905	5739.23	0.078477	5739.23	0.0553552
	5739.23	0.218138	5739.23	0.176946	5739.23	0.124437	5739.23	0.103891	5739.23	0.0762134	5739.23	0.0535455
	5739.23	0.213088	5739.23	0.172722	5739.23	0.121227	5739.23	0.101007	5739.23	0.0740452	5739.23	0.0518303
	5739.23	0.208242	5739.23	0.168684	5739.23	0.118168	5739.23	0.0982512	5739.23	0.071967	5739.23	0.0502101
	5739.23	0.203596	5739.23	0.164825	5739.23	0.11525	5739.23	0.0956189	5739.23	0.0699756	5739.23	0.0486843
	5739.23	0.199149	5739.22	0.161139	5739.23	0.112469	5739.23	0.0931077	5739.23	0.068068	5739.23	0.04725
	5739.23	0.194896	5739.22	0.157619	5739.22	0.109815	5739.23	0.0907149	5739.22	0.0662436	5739.23	0.0459025
	5739.22	0.190834	5739.22	0.154255	5739.22	0.107282	5739.22	0.0884378	5739.22	0.0645023	5739.23	0.0446355
	5739.22	0.186959	5739.22	0.151041	5739.22	0.104864	5739.22	0.0862733	5739.22	0.0628451	5739.22	0.0434422
	5739.22	0.183266	5739.22	0.147968	5739.22	0.102556	5739.22	0.0842185	5739.22	0.0612738	5739.22	0.0423145
	5739.22	0.179748	5739.22	0.14503	5739.22	0.100353	5739.22	0.0822691	5739.22	0.0597897	5739.22	0.0412455
	5739.22	0.176398	5739.22	0.142221	5739.22	0.0982512	5739.22	0.0804208	5739.22	0.0583936	5739.22	0.0402284
	5739.22	0.173208	5739.22	0.139535	5739.22	0.0962489	5739.22	0.0786676	5739.22	0.0570854	5739.22	0.0392583
	5739.22	0.170166	5739.22	0.136967	5739.22	0.0943435	5739.22	0.0770044	5739.22	0.0558632	5739.22	0.038332
	5739.22	0.167263	5739.22	0.134512	5739.22	0.0925333	5739.22	0.0754251	5739.22	0.0547235	5739.22	0.0374476
	5739.22	0.164488	5739.22	0.132166	5739.22	0.0908166	5739.22	0.0739246	5739.22	0.0536617	5739.22	0.0366046
	5739.22	0.161829	5739.22	0.129924	5739.22	0.0891911	5739.22	0.0724975	5739.22	0.0526707	5739.22	0.0358037
	5739.22	0.159276	5739.21	0.127783	5739.21	0.087654	5739.22	0.0711403	5739.21	0.0517432	5739.22	0.0350456
	5739.21	0.156821	5739.21	0.125737	5739.21	0.0862016	5739.21	0.069849	5739.21	0.05087	5739.22	0.0343313
	5739.21	0.154453	5739.21	0.123782	5739.21	0.0848286	5739.21	0.0686208	5739.21	0.0500422	5739.21	0.0336608
	5739.21	0.152166	5739.21	0.121911	5739.21	0.0835285	5739.21	0.0674528	5739.21	0.0492506	5739.21	0.0330334
	5739.21	0.149954	5739.21	0.120119	5739.21	0.0822934	5739.21	0.0663422	5739.21	0.048487	5739.21	0.0324473
	5739.21	0.147812	5739.21	0.118397	5739.21	0.0811143	5739.21	0.0652855	5739.21	0.0477438	5739.21	0.0318996
	5739.21	0.145735	5739.21	0.116739	5739.21	0.0799814	5739.21	0.0642788	5739.21	0.0470148	5739.21	0.0313862
	5739.21	0.14372	5739.21	0.115134	5739.21	0.0788849	5739.21	0.0633168	5739.21	0.0462954	5739.21	0.0309022
	5739.21	0.141761	5739.21	0.113575	5739.21	0.0778158	5739.21	0.0623938	5739.21	0.0455821	5739.21	0.0304423
	5739.21	0.139855	5739.21	0.112052	5739.21	0.0767658	5739.21	0.0615031	5739.21	0.0448735	5739.21	0.0300014
	5739.21	0.137996	5739.21	0.110555	5739.21	0.0757287	5739.21	0.0606376	5739.21	0.0441691	5739.21	0.0295749
	5739.21	0.136179	5739.2	0.109076	5739.2	0.0747002	5739.21	0.0597909	5739.21	0.0434702	5739.21	0.0291583
	5739.2	0.134397	5739.2	0.107607	5739.2	0.0736779	5739.2	0.0589561	5739.2	0.0427777	5739.21	0.028749
	5739.2	0.132642	5739.2	0.106142	5739.2	0.0726614	5739.2	0.0581279	5739.2	0.0420942	5739.2	0.0283445
	5739.2	0.130906	5739.2	0.104675	5739.2	0.0716512	5739.2	0.0573017	5739.2	0.0414213	5739.2	0.0279441
	5739.2	0.129182	5739.2	0.103204	5739.2	0.0706483	5739.2	0.0564743	5739.2	0.0407615	5739.2	0.0275479
	5739.2	0.127461	5739.2	0.101725	5739.2	0.0696533	5739.2	0.0556436	5739.2	0.0401154	5739.2	0.0271556
	5739.2	0.125735	5739.2	0.100239	5739.2	0.0686661	5739.2	0.0548089	5739.2	0.0394838	5739.2	0.0267683
	5739.2	0.123997	5739.2	0.0987447	5739.2	0.0676848	5739.2	0.0539696	5739.2	0.0388657	5739.2	0.0263858
	5739.2	0.12224	5739.2	0.0972433	5739.2	0.0667061	5739.2	0.0531267	5739.2	0.0382597	5739.2	0.0260087
	5739.2	0.120459	5739.2	0.0957345	5739.2	0.0657254	5739.2	0.05228	5739.2	0.037663	5739.2	0.025635
	5739.2	0.118649	5739.2	0.0942175	5739.2	0.064737	5739.2	0.0514304	5739.2	0.0370718	5739.2	0.0252629
	5739.2	0.116808	5739.19	0.0926908	5739.2	0.0637352	5739.2	0.0505776	5739.2	0.0364822	5739.2	0.02489
	5739.19	0.114933	5739.19	0.0911515	5739.19	0.0627148	5739.19	0.0497212	5739.19	0.0358896	5739.2	0.0245125
	5739.19	0.113024	5739.19	0.0895961	5739.19	0.0616714	5739.19	0.0488597	5739.19	0.0352893	5739.19	0.0241271
	5739.19	0.11108	5739.19	0.0880206	5739.19	0.0606031	5739.19	0.047991	5739.19	0.034677	5739.19	0.0237301
	5739.19	0.109104	5739.19	0.0864207	5739.19	0.059509	5739.19	0.0471125	5739.19	0.0340492	5739.19	0.0233191
	5739.19	0.107095	5739.19	0.084793	5739.19	0.0583908	5739.19	0.0462212	5739.19	0.0334028	5739.19	0.0228921
	5739.19	0.105057	5739.19	0.0831347	5739.19	0.0572507	5739.19	0.0453141	5739.19	0.0327368	5739.19	0.0224485
	5739.19	0.102992	5739.19	0.0814446	5739.19	0.0560925	5739.19	0.0443886	5739.19	0.0320506	5739.19	0.021989
	5739.19	0.100902	5739.19	0.0797231	5739.19	0.0549193	5739.19	0.0434426	5739.19	0.0313462	5739.19	0.0215162
	5739.19	0.0987883	5739.19	0.0779723	5739.19	0.053735	5739.19	0.0424754	5739.19	0.0306256	5739.19	0.0210326
	5739.19	0.096654	5739.19	0.0761959	5739.19	0.0525416	5739.19	0.0414874	5739.19	0.0298935	5739.19	0.0205427
	5739.19	0.0945009	5739.18	0.0743989	5739.19	0.051341	5739.19	0.0404806	5739.19	0.0291537	5739.19	0.0200507
	5739.18	0.0923306	5739.18	0.0725872	5739.18	0.0501337	5739.19	0.0394584	5739.18	0.0284128	5739.19	0.0195617
	5739.18	0.0901448	5739.18	0.0707672	5739.18	0.0489202	5739.18	0.0384253	5739.18	0.0276751	5739.18	0.0190793
	5739.18	0.0879451	5739.18	0.0689455	5739.18	0.0477	5739.18	0.0373866	5739.18	0.0269466	5739.18	0.0186079
	5739.18	0.0857335	5739.18	0.0671279	5739.18	0.0464741	5739.18	0.0363476	5739.18	0.0262306	5739.18	0.0181486
	5739.18	0.0835119	5739.18	0.0653197	5739.18	0.0452429	5739.18	0.0353132	5739.18	0.0255315	5739.18	0.0177034
	5739.18	0.0812834	5739.18	0.0635251	5739.18	0.0440087	5739.18	0.0342874	5739.18	0.0248505	5739.18	0.0172713
	5739.18	0.0790506	5739.18	0.0617467	5739.18	0.0427742	5739.18	0.033273	5739.18	0.0241895	5739.18	0.0168509
	5739.18	0.0768176	5739.18	0.0599862	5739.18	0.0415435	5739.18	0.0322715	5739.18	0.0235475	5739.18	0.0164391
	5739.18	0.0745882	5739.18	0.0582435	5739.18	0.0403205	5739.18	0.0312832	5739.18	0.0229246	5739.18	0.0160334
	5739.18	0.0723675	5739.18	0.0565179	5739.18	0.0391099	5739.18	0.030307	5739.18	0.022319	5739.18	0.0156294
	5739.18	0.0701599	5739.17	0.0548078	5739.18	0.0379158	5739.18	0.0293422	5739.18	0.0217296	5739.18	0.0152252
	5739.17	0.0679706	5739.17	0.0531114	5739.17	0.0367421	5739.18	0.028388	5739.17	0.0211548	5739.18	0.0148187
	5739.17	0.0658038	5739.17	0.0514274	5739.17	0.0355913	5739.17	0.0274446	5739.17	0.0205941	5739.17	0.0144102
	5739.17	0.0636638	5739.17	0.049755	5739.17	0.0344653	5739.17	0.0265132	5739.17	0.0200467	5739.17	0.0140013
	5739.17	0.0615538	5739.17	0.0480949	5739.17	0.033365	5739.17	0.0255969	5739.17	0.0195124	5739.17	0.0135952
	5739.17	0.059476	5739.17	0.0464489	5739.17	0.0322904	5739.17	0.0246991	5739.17	0.0189913	5739.17	0.0131967
	5739.17	0.0574321	5739.17	0.0448203	5739.17	0.0312411	5739.17	0.0238256	5739.17	0.0184835	5739.17	0.0128111
	5739.17	0.0554228	5739.17	0.0432135	5739.17	0.0302164	5739.17	0.0229808	5739.17	0.0179888	5739.17	0.0124439
	5739.17	0.0534481	5739.17	0.0416338	5739.17	0.0292154	5739.17	0.02217	5739.17	0.0175069	5739.17	0.0120996
	5739.17	0.0515078	5739.17	0.0400862	5739.17	0.0282376	5739.17	0.0213962	5739.17	0.0170371	5739.17	0.0117818
	5739.17	0.0496014	5739.17	0.0385753	5739.17	0.0272828	5739.17	0.0206617	5739.17	0.0165783	5739.17	0.0114905
	5739.17	0.0477285	5739.16	0.0371046	5739.17	0.0263505	5739.17	0.0199654	5739.17	0.0161291	5739.17	0.0112259
	5739.17	0.0458897	5739.16	0.035676	5739.16	0.0254413	5739.17	0.0193055	5739.16	0.0156872	5739.17	0.0109835
	5739.16	0.0440855	5739.16	0.0342897	5739.16	0.0245548	5739.16	0.0186769	5739.16	0.0152517	5739.17	0.0107592
	5739.16	0.0423172	5739.16	0.0329443	5739.16	0.0236911	5739.16	0.0180745	5739.16	0.0148205	5739.16	0.0105465
	5739.16	0.0405869	5739.16	0.0316371	5739.16	0.0228492	5739.16	0.0174915	5739.16	0.0143926	5739.16	0.0103399
	5739.16	0.0388969	5739.16	0.030365	5739.16	0.022029	5739.16	0.016922	5739.16	0.0139672	5739.16	0.0101326
	5739.16	0.0372495	5739.16	0.0291245	5739.16	0.0212285	5739.16	0.0163599	5739.16	0.0135442	5739.16	0.00992131
	5739.16	0.0356476	5739.16	0.0279131	5739.16	0.0204469	5739.16	0.0158017	5739.16	0.0131237	5739.16	0.00970289
	5739.16	0.034093	5739.16	0.0267293	5739.16	0.0196823	5739.16	0.0152444	5739.16	0.0127079	5739.16	0.00947742
	5739.16	0.0325876	5739.16	0.0255733	5739.16	0.0189339	5739.16	0.0146873	5739.16	0.0122975	5739.16	0.00924506
	5739.16	0.031132	5739.16	0.0244466	5739.16	0.0182008	5739.16	0.014131	5739.16	0.0118957	5739.16	0.00901036
	5739.16	0.0297267	5739.15	0.0233518	5739.16	0.0174836	5739.16	0.0135777	5739.16	0.0115051	5739.16	0.00877596
	5739.16	0.0283703	5739.15	0.0222926	5739.15	0.0167826	5739.16	0.0130298	5739.15	0.0111289	5739.16	0.00854775
	5739.15	0.0270619	5739.15	0.0212724	5739.15	0.0161004	5739.15	0.0124906	5739.15	0.0107694	5739.16	0.00832885
	5739.15	0.0257988	5739.15	0.0202945	5739.15	0.0154388	5739.15	0.0119633	5739.15	0.0104302	5739.15	0.0081237
	5739.15	0.0245791	5739.15	0.019361	5739.15	0.0148008	5739.15	0.0114509	5739.15	0.0101122	5739.15	0.00793394
	5739.15	0.0233995	5739.15	0.0184724	5739.15	0.0141883	5739.15	0.0109557	5739.15	0.00981751	5739.15	0.00776137
	5739.15	0.0222581	5739.15	0.0176279	5739.15	0.0136038	5739.15	0.01048	5739.15	0.00954524	5739.15	0.00760477
	5739.15	0.0211522	5739.15	0.0168251	5739.15	0.0130478	5739.15	0.0100251	5739.15	0.00929532	5739.15	0.00746387
	5739.15	0.0200804	5739.15	0.0160607	5739.15	0.0125208	5739.15	0.00959218	5739.15	0.00906474	5739.15	0.00733552
	5739.15	0.0190412	5739.15	0.0153304	5739.15	0.0120212	5739.15	0.00918219	5739.15	0.00885185	5739.15	0.0072182
	5739.15	0.0180343	5739.15	0.0146302	5739.15	0.011547	5739.15	0.00879557	5739.15	0.00865224	5739.15	0.00710874
	5739.15	0.017059	5739.15	0.0139564	5739.15	0.0110952	5739.15	0.00843227	5739.15	0.00846377	5739.15	0.00700589
	5739.15	0.0161156	5739.14	0.0133061	5739.14	0.0106633	5739.15	0.00809222	5739.14	0.00828232	5739.15	0.00690779
	5739.14	0.015204	5739.14	0.0126778	5739.14	0.0102481	5739.14	0.00777445	5739.14	0.00810655	5739.15	0.00681397
	5739.14	0.0143246	5739.14	0.0120709	5739.14	0.00984781	5739.14	0.00747759	5739.14	0.00793381	5739.14	0.00672433
	5739.14	0.0134768	5739.14	0.0114861	5739.14	0.00946087	5739.14	0.0071998	5739.14	0.00776471	5739.14	0.00663879
	5739.14	0.0126606	5739.14	0.0109245	5739.14	0.00908705	5739.14	0.00693841	5739.14	0.00759851	5739.14	0.00655781
	5739.14	0.011875	5739.14	0.0103877	5739.14	0.00872643	5739.14	0.00669053	5739.14	0.00743723	5739.14	0.00648109
	5739.14	0.0111193	5739.14	0.00987683	5739.14	0.0083799	5739.14	0.0064527	5739.14	0.00728192	5739.14	0.00640845
	5739.14	0.0103919	5739.14	0.00939286	5739.14	0.00804806	5739.14	0.00622201	5739.14	0.00713528	5739.14	0.00633902
	5739.14	0.00969153	5739.14	0.00893552	5739.14	0.00773153	5739.14	0.00599481	5739.14	0.00699874	5739.14	0.00627167
	5739.14	0.00901668	5739.14	0.00850378	5739.14	0.0074297	5739.14	0.00576861	5739.14	0.00687425	5739.14	0.00620481
	5739.14	0.00836633	5739.14	0.00809552	5739.14	0.00714165	5739.14	0.00554114	5739.14	0.00676213	5739.14	0.00613776
	5739.14	0.00773896	5739.13	0.00770818	5739.13	0.00686488	5739.14	0.00531108	5739.14	0.00666363	5739.14	0.0060696
	5739.13	0.00713406	5739.13	0.00733883	5739.13	0.00659682	5739.13	0.00507751	5739.13	0.00657726	5739.14	0.00600085
	5739.13	0.00655124	5739.13	0.0069845	5739.13	0.00633411	5739.13	0.00484064	5739.13	0.00650212	5739.13	0.00593132
	5739.13	0.00599054	5739.13	0.00664276	5739.13	0.00607396	5739.13	0.00460056	5739.13	0.00643551	5739.13	0.00586395
	5739.13	0.00545258	5739.13	0.00631207	5739.13	0.00581372	5739.13	0.00435939	5739.13	0.00637545	5739.13	0.00579979
	5739.13	0.00493843	5739.13	0.0059916	5739.13	0.00555226	5739.13	0.00411832	5739.13	0.00631852	5739.13	0.00574213
	5739.13	0.00444937	5739.13	0.00568143	5739.13	0.00528956	5739.13	0.00388	5739.13	0.00626182	5739.13	0.00569226
	5739.13	0.00398673	5739.13	0.00538234	5739.13	0.00502701	5739.13	0.00364682	5739.13	0.0062027	5739.13	0.00565255
	5739.13	0.00355194	5739.13	0.00509548	5739.13	0.00476713	5739.13	0.00342191	5739.13	0.00613948	5739.13	0.005622
	5739.13	0.00314579	5739.13	0.00482212	5739.13	0.00451334	5739.13	0.00320797	5739.13	0.00607101	5739.13	0.00560081
	5739.13	0.0027687	5739.13	0.00456309	5739.13	0.00426927	5739.13	0.0030085	5739.13	0.00599743	5739.13	0.00558551
	5739.13	0.00242022	5739.12	0.00431887	5739.13	0.00403854	5739.13	0.00282608	5739.13	0.00592007	5739.13	0.00557391
	5739.12	0.002099	5739.12	0.00408883	5739.12	0.00382385	5739.12	0.00266317	5739.12	0.00584168	5739.13	0.00556156
	5739.12	0.00180311	5739.12	0.003872	5739.12	0.00362686	5739.12	0.00252159	5739.12	0.00576565	5739.12	0.00554643
	5739.12	0.00153	5739.12	0.00366642	5739.12	0.00344849	5739.12	0.00240259	5739.12	0.00569617	5739.12	0.00552507
	5739.12	0.00127672	5739.12	0.00347	5739.12	0.00328814	5739.12	0.00230564	5739.12	0.00563687	5739.12	0.00549851
	5739.12	0.00104082	5739.12	0.00328026	5739.12	0.00314446	5739.12	0.00223005	5739.12	0.00559182	5739.12	0.00546793
	5739.12	0.000819851	5739.12	0.00309525	5739.12	0.00301551	5739.12	0.00217344	5739.12	0.00556374	5739.12	0.00543849
	5739.12	0.000612516	5739.12	0.00291312	5739.12	0.00289964	5739.12	0.00213272	5739.12	0.00555382	5739.12	0.00541536
	5739.12	0.000418161	5739.12	0.00273308	5739.12	0.00279511	5739.12	0.00210415	5739.12	0.00556203	5739.12	0.00540755
	5739.12	0.00023704	5739.12	0.00255463	5739.12	0.00270087	5739.12	0.0020837	5739.12	0.0055869	5739.12	0.00542207
	5739.12	7.00519e-05	5739.12	0.00237826	5739.12	0.00261627	5739.12	0.00206716	5739.12	0.00562582	5739.12	0.00546691
	5739.12	-8.14649e-05	5739.11	0.00220501	5739.12	0.00254152	5739.12	0.00205114	5739.12	0.00567472	5739.12	0.00554637
	5739.11	-0.000216523	5739.11	0.00203647	5739.11	0.00247662	5739.12	0.00203273	5739.11	0.00573026	5739.12	0.00566344
	5739.11	-0.000334246	5739.11	0.00187411	5739.11	0.00242183	5739.11	0.00201022	5739.11	0.00578819	5739.11	0.00581588
	5739.11	-0.000434916	5739.11	0.00171996	5739.11	0.00237673	5739.11	0.00198272	5739.11	0.00584593	5739.11	0.00600017
	5739.11	-0.000519518	5739.11	0.00157524	5739.11	0.00234091	5739.11	0.00195088	5739.11	0.00590116	5739.11	0.00620671
	5739.11	-0.000590028	5739.11	0.0014416	5739.11	0.00231225	5739.11	0.00191581	5739.11	0.00595301	5739.11	0.00642689
	5739.11	-0.000648999	5739.11	0.00131979	5739.11	0.00228906	5739.11	0.0018798	5739.11	0.00600144	5739.11	0.00664857
	5739.11	-0.000699414	5739.11	0.00121055	5739.11	0.00226838	5739.11	0.00184533	5739.11	0.0060479	5739.11	0.00686184
	5739.11	-0.000744132	5739.11	0.00111396	5739.11	0.00224765	5739.11	0.00181518	5739.11	0.00609314	5739.11	0.00705673
	5739.11	-0.000785633	5739.11	0.00103017	5739.11	0.0022242	5739.11	0.00179169	5739.11	0.00613931	5739.11	0.00722782
	5739.11	-0.000825591	5739.11	0.000958663	5739.11	0.00219656	5739.11	0.00177718	5739.11	0.00618739	5739.11	0.00737092
	5739.11	-0.000864768	5739.1	0.000899405	5739.11	0.00216345	5739.11	0.00177273	5739.11	0.00623866	5739.11	0.00748615
	5739.1	-0.000902991	5739.1	0.000851667	5739.1	0.00212522	5739.11	0.00177909	5739.1	0.00629276	5739.11	0.00757569
	5739.1	-0.000939382	5739.1	0.000815429	5739.1	0.00208256	5739.1	0.00179601	5739.1	0.00634976	5739.1	0.00764404
	5739.1	-0.000972275	5739.1	0.000790144	5739.1	0.00203739	5739.1	0.00182251	5739.1	0.00640812	5739.1	0.00769574
	5739.1	-0.000999935	5739.1	0.000776222	5739.1	0.00199157	5739.1	0.00185703	5739.1	0.00646687	5739.1	0.00773642
	5739.1	-0.00102024	5739.1	0.000773403	5739.1	0.00194738	5739.1	0.00189777	5739.1	0.00652418	5739.1	0.00776968
	5739.1	-0.00103148	5739.1	0.000782451	5739.1	0.00190645	5739.1	0.00194272	5739.1	0.00657857	5739.1	0.00779922
	5739.1	-0.00103185	5739.1	0.000803826	5739.1	0.00187045	5739.1	0.00198995	5739.1	0.00662836	5739.1	0.00782608
	5739.1	-0.00101993	5739.1	0.00083844	5739.1	0.00183943	5739.1	0.00203789	5739.1	0.00667334	5739.1	0.00785126
	5739.1	-0.000994192	5739.1	0.000887097	5739.1	0.00181379	5739.1	0.00208537	5739.1	0.00671227	5739.1	0.00787382
	5739.1	-0.000953562	5739.1	0.000951035	5739.1	0.00179238	5739.1	0.00213159	5739.1	0.00674587	5739.1	0.00789392
	5739.1	-0.000896696	5739.09	0.00103132	5739.1	0.00177473	5739.1	0.00217596	5739.1	0.00677396	5739.1	0.00791017
	5739.1	-0.00082256	5739.09	0.00112902	5739.09	0.0017593	5739.1	0.0022181	5739.09	0.00679775	5739.1	0.00792257
	5739.09	-0.000730222	5739.09	0.0012449	5739.09	0.00174559	5739.09	0.0022577	5739.09	0.00681733	5739.1	0.00793119
	5739.09	-0.000618917	5739.09	0.00137993	5739.09	0.00173256	5739.09	0.00229476	5739.09	0.00683427	5739.09	0.00793672
	5739.09	-0.000488281	5739.09	0.00153452	5739.09	0.00172063	5739.09	0.00232905	5739.09	0.00684888	5739.09	0.00793908
	5739.09	-0.000338393	5739.09	0.00170881	5739.09	0.00171016	5739.09	0.00236037	5739.09	0.00686205	5739.09	0.00793938
	5739.09	-0.000169704	5739.09	0.00190244	5739.09	0.0017026	5739.09	0.0023892	5739.09	0.00687401	5739.09	0.00793772
	5739.09	1.71324e-05	5739.09	0.00211479	5739.09	0.00169922	5739.09	0.00241571	5739.09	0.00688554	5739.09	0.00793483
	5739.09	0.000221137	5739.09	0.00234477	5739.09	0.00170251	5739.09	0.00244111	5739.09	0.00689672	5739.09	0.00793078
	5739.09	0.000441619	5739.09	0.00259102	5739.09	0.00171426	5739.09	0.00246703	5739.09	0.00690873	5739.09	0.00792658
	5739.09	0.000678204	5739.09	0.00285205	5739.09	0.00173686	5739.09	0.0024958	5739.09	0.00692168	5739.09	0.00792324
	5739.09	0.000931125	5739.08	0.00312644	5739.09	0.00177189	5739.09	0.00252963	5739.09	0.00693757	5739.09	0.00792277
	5739.09	0.00120122	5739.08	0.00341297	5739.08	0.00182107	5739.09	0.00257106	5739.08	0.00695726	5739.09	0.00792775
	5739.08	0.00148997	5739.08	0.00371099	5739.08	0.00188507	5739.08	0.00262243	5739.08	0.00698347	5739.09	0.00794129
	5739.08	0.0017995	5739.08	0.00402038	5739.08	0.00196436	5739.08	0.00268513	5739.08	0.00701773	5739.08	0.00796666
	5739.08	0.00213224	5739.08	0.00434161	5739.08	0.00205817	5739.08	0.00275974	5739.08	0.00706265	5739.08	0.00800741
	5739.08	0.00249047	5739.08	0.00467585	5739.08	0.00216584	5739.08	0.00284625	5739.08	0.00711976	5739.08	0.00806559
	5739.08	0.00287623	5739.08	0.00502473	5739.08	0.00228596	5739.08	0.00294339	5739.08	0.0071911	5739.08	0.00814286
	5739.08	0.0032909	5739.08	0.00539014	5739.08	0.00241713	5739.08	0.00304956	5739.08	0.00727736	5739.08	0.00823919
	5739.08	0.00373499	5739.08	0.00577402	5739.08	0.00255766	5739.08	0.00316303	5739.08	0.00737912	5739.08	0.00835312
	5739.08	0.00420839	5739.08	0.00617776	5739.08	0.00270693	5739.08	0.00328247	5739.08	0.00749565	5739.08	0.00848191
	5739.08	0.00471002	5739.08	0.00660257	5739.08	0.0028644	5739.08	0.00340732	5739.08	0.00762611	5739.08	0.00862161
	5739.08	0.00523857	5739.08	0.00704892	5739.08	0.00303043	5739.08	0.00353789	5739.08	0.00776828	5739.08	0.00876786
	5739.08	0.00579242	5739.07	0.00751646	5739.07	0.00320636	5739.08	0.00367558	5739.07	0.00792027	5739.08	0.00891558
	5739.07	0.00637033	5739.07	0.00800422	5739.07	0.00339416	5739.07	0.00382247	5739.07	0.00807863	5739.08	0.00906078
	5739.07	0.00697152	5739.07	0.0085109	5739.07	0.00359631	5739.07	0.00398096	5739.07	0.00824072	5739.07	0.00919861
	5739.07	0.00759597	5739.07	0.00903505	5739.07	0.00381543	5739.07	0.00415322	5739.07	0.00840298	5739.07	0.0093267
	5739.07	0.0082446	5739.07	0.00957509	5739.07	0.00405407	5739.07	0.00434093	5739.07	0.00856257	5739.07	0.00944255
	5739.07	0.00891919	5739.07	0.0101299	5739.07	0.00431442	5739.07	0.00454503	5739.07	0.0087168	5739.07	0.00954548
	5739.07	0.00962197	5739.07	0.010699	5739.07	0.00459765	5739.07	0.00476474	5739.07	0.00886362	5739.07	0.00963525
	5739.07	0.0103559	5739.07	0.0112824	5739.07	0.00490454	5739.07	0.00499916	5739.07	0.00900158	5739.07	0.00971379
	5739.07	0.0111236	5739.07	0.0118806	5739.07	0.00523485	5739.07	0.00524637	5739.07	0.00913074	5739.07	0.00978311
	5739.07	0.0119278	5739.07	0.0124949	5739.07	0.0055878	5739.07	0.00550468	5739.07	0.00925213	5739.07	0.00984705
	5739.07	0.0127704	5739.07	0.0131263	5739.07	0.00596206	5739.07	0.00577256	5739.07	0.00936798	5739.07	0.00990966
	5739.07	0.0136525	5739.06	0.0137766	5739.07	0.00635631	5739.07	0.0060501	5739.07	0.00948207	5739.07	0.00997644
	5739.06	0.0145745	5739.06	0.0144467	5739.06	0.00676925	5739.06	0.00633781	5739.06	0.00959879	5739.07	0.010052
	5739.06	0.0155355	5739.06	0.0151379	5739.06	0.00719984	5739.06	0.00663785	5739.06	0.00972358	5739.06	0.0101425
	5739.06	0.016534	5739.06	0.0158503	5739.06	0.00764732	5739.06	0.00695283	5739.06	0.00986185	5739.06	0.0102516
	5739.06	0.0175674	5739.06	0.0165841	5739.06	0.0081111	5739.06	0.00728613	5739.06	0.0100197	5739.06	0.0103844
	5739.06	0.0186326	5739.06	0.0173387	5739.06	0.00859088	5739.06	0.00764059	5739.06	0.0102017	5739.06	0.0105426
	5739.06	0.0197261	5739.06	0.0181132	5739.06	0.00908594	5739.06	0.00801869	5739.06	0.010413	5739.06	0.0107281
	5739.06	0.0208437	5739.06	0.0189065	5739.06	0.00959589	5739.06	0.00842116	5739.06	0.0106567	5739.06	0.0109398
	5739.06	0.0219814	5739.06	0.0197171	5739.06	0.0101197	5739.06	0.00884822	5739.06	0.0109353	5739.06	0.0111774
	5739.06	0.0231351	5739.06	0.0205435	5739.06	0.0106567	5739.06	0.00929807	5739.06	0.0112498	5739.06	0.0114365
	5739.06	0.0243009	5739.06	0.0213842	5739.06	0.0112054	5739.06	0.00976821	5739.06	0.0116005	5739.06	0.0117146
	5739.06	0.025475	5739.05	0.0222373	5739.06	0.0117652	5739.06	0.0102557	5739.06	0.0119858	5739.06	0.0120066
	5739.05	0.0266543	5739.05	0.023101	5739.05	0.0123351	5739.05	0.0107574	5739.05	0.0124034	5739.06	0.0123096
	5739.05	0.0278359	5739.05	0.0239728	5739.05	0.0129147	5739.05	0.0112698	5739.05	0.012849	5739.05	0.0126181
	5739.05	0.0290176	5739.05	0.0248503	5739.05	0.0135038	5739.05	0.0117904	5739.05	0.0133174	5739.05	0.0129308
	5739.05	0.0301974	5739.05	0.0257303	5739.05	0.0141023	5739.05	0.0123171	5739.05	0.0138021	5739.05	0.0132439
	5739.05	0.0313741	5739.05	0.0266092	5739.05	0.0147094	5739.05	0.0128478	5739.05	0.0142956	5739.05	0.0135572
	5739.05	0.0325458	5739.05	0.0274828	5739.05	0.0153245	5739.05	0.013381	5739.05	0.0147895	5739.05	0.0138691
	5739.05	0.0337111	5739.05	0.028347	5739.05	0.0159452	5739.05	0.0139153	5739.05	0.0152759	5739.05	0.0141811
	5739.05	0.0348674	5739.05	0.0291969	5739.05	0.0165687	5739.05	0.0144486	5739.05	0.015747	5739.05	0.0144924
	5739.05	0.0360118	5739.05	0.030028	5739.05	0.0171903	5739.05	0.0149791	5739.05	0.0161967	5739.05	0.0148053
	5739.05	0.0371396	5739.05	0.0308354	5739.05	0.0178047	5739.05	0.0155039	5739.05	0.0166197	5739.05	0.015119
	5739.05	0.0382448	5739.04	0.0316147	5739.05	0.0184054	5739.05	0.0160203	5739.05	0.0170139	5739.05	0.0154352
	5739.04	0.0393203	5739.04	0.0323617	5739.04	0.0189859	5739.05	0.0165252	5739.04	0.017378	5739.05	0.0157514
	5739.04	0.0403575	5739.04	0.033072	5739.04	0.019539	5739.04	0.0170151	5739.04	0.0177131	5739.04	0.0160673
	5739.04	0.041347	5739.04	0.0337416	5739.04	0.0200592	5739.04	0.0174865	5739.04	0.0180205	5739.04	0.016378
	5739.04	0.0422789	5739.04	0.0343666	5739.04	0.020541	5739.04	0.0179357	5739.04	0.0183032	5739.04	0.0166809
	5739.04	0.0431437	5739.04	0.0349427	5739.04	0.0209809	5739.04	0.018359	5739.04	0.0185623	5739.04	0.0169687
	5739.04	0.0439328	5739.04	0.0354659	5739.04	0.0213755	5739.04	0.0187522	5739.04	0.0187993	5739.04	0.0172368
	5739.04	0.0446387	5739.04	0.0359319	5739.04	0.021724	5739.04	0.0191116	5739.04	0.0190134	5739.04	0.0174779
	5739.04	0.045256	5739.04	0.0363366	5739.04	0.0220251	5739.04	0.0194334	5739.04	0.0192041	5739.04	0.0176878
	5739.04	0.0457807	5739.04	0.036676	5739.04	0.0222786	5739.04	0.0197141	5739.04	0.0193686	5739.04	0.0178605
	5739.04	0.046211	5739.04	0.036947	5739.04	0.0224846	5739.04	0.0199513	5739.04	0.0195057	5739.04	0.017995
	5739.04	0.0465463	5739.03	0.0371466	5739.04	0.0226431	5739.04	0.020143	5739.04	0.0196131	5739.04	0.0180896
	5739.03	0.0467874	5739.03	0.0372731	5739.03	0.0227542	5739.04	0.0202892	5739.03	0.0196901	5739.04	0.0181472
	5739.03	0.0469354	5739.03	0.0373258	5739.03	0.0228178	5739.03	0.020391	5739.03	0.0197369	5739.03	0.0181704
	5739.03	0.0469916	5739.03	0.0373047	5739.03	0.0228339	5739.03	0.0204508	5739.03	0.0197549	5739.03	0.018166
	5739.03	0.0469568	5739.03	0.0372108	5739.03	0.022803	5739.03	0.0204725	5739.03	0.019746	5739.03	0.0181386
	5739.03	0.0468317	5739.03	0.0370458	5739.03	0.0227254	5739.03	0.0204603	5739.03	0.0197127	5739.03	0.0180956
	5739.03	0.0466157	5739.03	0.0368117	5739.03	0.0226021	5739.03	0.0204187	5739.03	0.0196565	5739.03	0.0180413
	5739.03	0.0463086	5739.03	0.0365107	5739.03	0.0224341	5739.03	0.0203514	5739.03	0.0195787	5739.03	0.0179808
	5739.03	0.0459094	5739.03	0.0361448	5739.03	0.0222226	5739.03	0.0202617	5739.03	0.0194796	5739.03	0.0179153
	5739.03	0.0454177	5739.03	0.0357156	5739.03	0.0219688	5739.03	0.0201509	5739.03	0.0193583	5739.03	0.0178453
	5739.03	0.0448333	5739.03	0.0352246	5739.03	0.0216736	5739.03	0.0200191	5739.03	0.0192138	5739.03	0.0177683
	5739.03	0.0441573	5739.02	0.0346733	5739.03	0.0213375	5739.03	0.0198651	5739.03	0.0190452	5739.03	0.0176817
	5739.03	0.043391	5739.02	0.034063	5739.02	0.0209611	5739.03	0.0196868	5739.02	0.0188521	5739.03	0.0175809
	5739.02	0.0425376	5739.02	0.0333952	5739.02	0.0205447	5739.02	0.0194816	5739.02	0.018635	5739.03	0.0174616
	5739.02	0.0416008	5739.02	0.0326723	5739.02	0.0200885	5739.02	0.0192472	5739.02	0.0183968	5739.02	0.0173205
	5739.02	0.0405856	5739.02	0.0318974	5739.02	0.019594	5739.02	0.0189821	5739.02	0.0181405	5739.02	0.0171549
	5739.02	0.0394969	5739.02	0.0310742	5739.02	0.0190628	5739.02	0.0186862	5739.02	0.0178704	5739.02	0.0169638
	5739.02	0.0383411	5739.02	0.0302076	5739.02	0.0184985	5739.02	0.0183598	5739.02	0.0175912	5739.02	0.0167481
	5739.02	0.0371241	5739.02	0.0293027	5739.02	0.0179054	5739.02	0.0180059	5739.02	0.017307	5739.02	0.0165105
	5739.02	0.0358529	5739.02	0.028365	5739.02	0.0172895	5739.02	0.0176273	5739.02	0.0170207	5739.02	0.0162549
	5739.02	0.0345342	5739.02	0.0274	5739.02	0.0166575	5739.02	0.0172284	5739.02	0.0167341	5739.02	0.0159864
	5739.02	0.0331754	5739.02	0.0264126	5739.02	0.0160168	5739.02	0.0168134	5739.02	0.0164469	5739.02	0.0157104
	5739.02	0.0317839	5739.01	0.0254071	5739.02	0.0153743	5739.02	0.0163867	5739.02	0.0161586	5739.02	0.0154338
	5739.02	0.0303678	5739.01	0.0243868	5739.01	0.0147364	5739.02	0.0159519	5739.01	0.0158671	5739.02	0.0151608
	5739.01	0.0289344	5739.01	0.0233542	5739.01	0.0141081	5739.01	0.0155124	5739.01	0.0155712	5739.02	0.0148977
	5739.01	0.0274917	5739.01	0.0223112	5739.01	0.013493	5739.01	0.0150709	5739.01	0.0152695	5739.01	0.014648
	5739.01	0.0260467	5739.01	0.0212593	5739.01	0.0128922	5739.01	0.0146297	5739.01	0.0149628	5739.01	0.0144158
	5739.01	0.0246061	5739.01	0.0202002	5739.01	0.0123062	5739.01	0.0141908	5739.01	0.0146525	5739.01	0.0142028
	5739.01	0.0231752	5739.01	0.019136	5739.01	0.0117336	5739.01	0.0137566	5739.01	0.0143416	5739.01	0.0140117
	5739.01	0.021759	5739.01	0.0180696	5739.01	0.0111733	5739.01	0.0133291	5739.01	0.0140344	5739.01	0.0138424
	5739.01	0.0203608	5739.01	0.0170049	5739.01	0.0106234	5739.01	0.0129116	5739.01	0.0137358	5739.01	0.0136962
	5739.01	0.0189834	5739.01	0.0159466	5739.01	0.0100838	5739.01	0.0125071	5739.01	0.01345	5739.01	0.0135711
	5739.01	0.0176286	5739.01	0.0149005	5739.01	0.00955488	5739.01	0.0121195	5739.01	0.013182	5739.01	0.013468
	5739.01	0.016298	5739.01	0.0138728	5739.01	0.00903878	5739.01	0.0117521	5739.01	0.0129344	5739.01	0.0133832
	5739.01	0.0149929	5739	0.0128696	5739	0.00853828	5739.01	0.0114084	5739.01	0.0127103	5739.01	0.0133167
	5739	0.0137145	5739	0.0118967	5739	0.00805757	5739	0.0110908	5739	0.01251	5739.01	0.0132645
	5739	0.0124646	5739	0.0109589	5739	0.00760025	5739	0.0108009	5739	0.0123347	5739	0.0132252
	5739	0.0112448	5739	0.0100596	5739	0.00717011	5739	0.0105389	5739	0.0121832	5739	0.0131949
	5739	0.0100572	5739	0.00920078	5739	0.00676899	5739	0.0103038	5739	0.0120553	5739	0.0131721
	5739	0.00890393	5739	0.00838277	5739	0.00639795	5739	0.010093	5739	0.0119491	5739	0.0131529
	5739	0.00778689	5739	0.00760455	5739	0.00605588	5739	0.00990356	5739	0.0118639	5739	0.0131372
	5739	0.00670759	5739	0.0068638	5739	0.00574037	5739	0.00973142	5739	0.0117971	5739	0.0131218
	5739	0.0056675	5739	0.0061577	5739	0.0054476	5739	0.00957315	5739	0.0117477	5739	0.0131078
	5739	0.00466701	5739	0.00548304	5739	0.00517381	5739	0.0094252	5739	0.0117125	5739	0.0130945
	5739	0.00370639	5739	0.00483708	5739	0.0049147	5739	0.00928518	5739	0.0116893	5739	0.0130845
	5739	0.00278516	5738.99	0.00421768	5739	0.00466716	5739	0.00915168	5739	0.0116746	5739	0.0130787
	5738.99	0.00190288	5738.99	0.00362351	5738.99	0.00442908	5738.99	0.00902417	5738.99	0.0116655	5739	0.0130811
	5738.99	0.00105823	5738.99	0.00305457	5738.99	0.00419948	5738.99	0.00890304	5738.99	0.0116586	5738.99	0.0130933
	5738.99	0.000250478	5738.99	0.00251137	5738.99	0.00397896	5738.99	0.00878898	5738.99	0.0116516	5738.99	0.0131185
	5738.99	-0.000521918	5738.99	0.00199527	5738.99	0.00376863	5738.99	0.00868281	5738.99	0.011642	5738.99	0.0131569
	5738.99	-0.00125981	5738.99	0.00150793	5738.99	0.00357031	5738.99	0.00858476	5738.99	0.0116293	5738.99	0.01321
	5738.99	-0.00196469	5738.99	0.00105083	5738.99	0.0033856	5738.99	0.00849495	5738.99	0.0116132	5738.99	0.0132749
	5738.99	-0.00263754	5738.99	0.000624883	5738.99	0.0032158	5738.99	0.00841229	5738.99	0.0115944	5738.99	0.0133497
	5738.99	-0.00327984	5738.99	0.00023005	5738.99	0.00306114	5738.99	0.00833507	5738.99	0.0115747	5738.99	0.0134284
	5738.99	-0.00389247	5738.99	-0.000134395	5738.99	0.00292118	5738.99	0.00826189	5738.99	0.0115556	5738.99	0.0135066
	5738.99	-0.00447694	5738.99	-0.000470417	5738.99	0.0027946	5738.99	0.00819123	5738.99	0.0115389	5738.99	0.013577
	5738.99	-0.00503399	5738.98	-0.000780563	5738.99	0.00267984	5738.99	0.00812204	5738.99	0.0115255	5738.99	0.0136345
	5738.98	-0.00556463	5738.98	-0.001068	5738.98	0.00257479	5738.99	0.00805446	5738.98	0.0115158	5738.99	0.0136737
	5738.98	-0.00606913	5738.98	-0.00133557	5738.98	0.00247836	5738.98	0.00798963	5738.98	0.0115089	5738.98	0.0136921
	5738.98	-0.00654811	5738.98	-0.00158617	5738.98	0.0023892	5738.98	0.00793022	5738.98	0.0115032	5738.98	0.0136882
	5738.98	-0.00700087	5738.98	-0.0018215	5738.98	0.00230769	5738.98	0.00787888	5738.98	0.0114967	5738.98	0.0136638
	5738.98	-0.00742729	5738.98	-0.00204246	5738.98	0.0022342	5738.98	0.0078397	5738.98	0.0114871	5738.98	0.0136219
	5738.98	-0.00782618	5738.98	-0.00224893	5738.98	0.00217046	5738.98	0.00781556	5738.98	0.0114719	5738.98	0.0135679
	5738.98	-0.00819678	5738.98	-0.00243969	5738.98	0.00211766	5738.98	0.00780949	5738.98	0.0114499	5738.98	0.0135077
	5738.98	-0.008538	5738.98	-0.00261314	5738.98	0.00207775	5738.98	0.00782235	5738.98	0.0114207	5738.98	0.0134473
	5738.98	-0.00884919	5738.98	-0.00276723	5738.98	0.00205145	5738.98	0.00785417	5738.98	0.0113854	5738.98	0.0133928
	5738.98	-0.00912981	5738.98	-0.00290027	5738.98	0.0020396	5738.98	0.00790325	5738.98	0.011346	5738.98	0.0133486
	5738.98	-0.00938034	5738.97	-0.00301135	5738.98	0.00204131	5738.98	0.0079663	5738.98	0.0113065	5738.98	0.0133176
	5738.97	-0.00960126	5738.97	-0.00310046	5738.97	0.00205595	5738.98	0.00803915	5738.97	0.0112706	5738.98	0.0133014
	5738.97	-0.00979428	5738.97	-0.00316876	5738.97	0.00208147	5738.97	0.00811761	5738.97	0.0112433	5738.97	0.0133009
	5738.97	-0.00996122	5738.97	-0.00321898	5738.97	0.00211659	5738.97	0.008197	5738.97	0.0112283	5738.97	0.0133154
	5738.97	-0.0101048	5738.97	-0.00325442	5738.97	0.0021596	5738.97	0.00827434	5738.97	0.0112296	5738.97	0.0133447
	5738.97	-0.0102276	5738.97	-0.00327943	5738.97	0.00221037	5738.97	0.00834696	5738.97	0.0112499	5738.97	0.0133888
	5738.97	-0.0103324	5738.97	-0.00329818	5738.97	0.00226878	5738.97	0.00841447	5738.97	0.011291	5738.97	0.013449
	5738.97	-0.0104218	5738.97	-0.00331464	5738.97	0.00233677	5738.97	0.00847782	5738.97	0.0113524	5738.97	0.0135263
	5738.97	-0.010498	5738.97	-0.00333177	5738.97	0.00241627	5738.97	0.0085392	5738.97	0.0114341	5738.97	0.0136239
	5738.97	-0.0105627	5738.97	-0.00335127	5738.97	0.00251042	5738.97	0.00860219	5738.97	0.0115334	5738.97	0.0137439
	5738.97	-0.0106168	5738.97	-0.00337327	5738.97	0.00262192	5738.97	0.00867057	5738.97	0.0116491	5738.97	0.0138902
	5738.97	-0.0106611	5738.96	-0.00339632	5738.97	0.0027534	5738.97	0.00874865	5738.97	0.0117779	5738.97	0.0140638
	5738.97	-0.0106954	5738.96	-0.00341765	5738.96	0.0029059	5738.97	0.00883969	5738.96	0.0119182	5738.97	0.0142656
	5738.96	-0.0107199	5738.96	-0.00343325	5738.96	0.00307931	5738.96	0.00894612	5738.96	0.0120678	5738.97	0.014494
	5738.96	-0.010734	5738.96	-0.00343867	5738.96	0.00327176	5738.96	0.00906877	5738.96	0.0122257	5738.96	0.0147463
	5738.96	-0.0107381	5738.96	-0.00342959	5738.96	0.00347968	5738.96	0.00920723	5738.96	0.0123907	5738.96	0.0150164
	5738.96	-0.0107318	5738.96	-0.0034017	5738.96	0.00369815	5738.96	0.00935908	5738.96	0.0125629	5738.96	0.0152987
	5738.96	-0.0107161	5738.96	-0.00335199	5738.96	0.00392173	5738.96	0.00952089	5738.96	0.0127424	5738.96	0.0155847
	5738.96	-0.0106916	5738.96	-0.00327825	5738.96	0.0041447	5738.96	0.00968847	5738.96	0.0129292	5738.96	0.015867
	5738.96	-0.0106599	5738.96	-0.00317974	5738.96	0.00436231	5738.96	0.00985762	5738.96	0.0131232	5738.96	0.0161378
	5738.96	-0.0106221	5738.96	-0.00305645	5738.96	0.00457056	5738.96	0.0100242	5738.96	0.0133234	5738.96	0.0163916
	5738.96	-0.0105799	5738.96	-0.00290984	5738.96	0.00476755	5738.96	0.0101856	5738.96	0.013529	5738.96	0.0166235
	5738.96	-0.0105342	5738.95	-0.0027418	5738.96	0.00495315	5738.96	0.01034	5738.96	0.0137375	5738.96	0.0168319
	5738.96	-0.0104863	5738.95	-0.00255482	5738.95	0.00512867	5738.96	0.0104886	5738.95	0.0139464	5738.96	0.0170168
	5738.95	-0.0104363	5738.95	-0.00235142	5738.95	0.00529696	5738.95	0.010633	5738.95	0.0141525	5738.96	0.0171801
	5738.95	-0.0103843	5738.95	-0.00213434	5738.95	0.00546141	5738.95	0.0107767	5738.95	0.0143523	5738.95	0.0173259
	5738.95	-0.0103292	5738.95	-0.00190593	5738.95	0.00562586	5738.95	0.0109234	5738.95	0.0145429	5738.95	0.0174597
	5738.95	-0.0102699	5738.95	-0.00166857	5738.95	0.00579317	5738.95	0.0110782	5738.95	0.0147223	5738.95	0.017587
	5738.95	-0.0102044	5738.95	-0.00142409	5738.95	0.0059657	5738.95	0.011244	5738.95	0.0148888	5738.95	0.0177141
	5738.95	-0.0101309	5738.95	-0.00117436	5738.95	0.00614424	5738.95	0.0114233	5738.95	0.0150436	5738.95	0.0178457
	5738.95	-0.0100473	5738.95	-0.00092075	5738.95	0.00632877	5738.95	0.0116172	5738.95	0.0151886	5738.95	0.0179866
	5738.95	-0.00995192	5738.95	-0.000664471	5738.95	0.0065181	5738.95	0.0118249	5738.95	0.0153275	5738.95	0.0181394
	5738.95	-0.00984337	5738.95	-0.000406127	5738.95	0.00671056	5738.95	0.0120438	5738.95	0.0154656	5738.95	0.018306
	5738.95	-0.00972111	5738.95	-0.000146058	5738.95	0.00690477	5738.95	0.0122707	5738.95	0.0156089	5738.95	0.0184864
	5738.95	-0.00958486	5738.94	0.000115997	5738.94	0.0070999	5738.95	0.012502	5738.94	0.0157634	5738.95	0.0186799
	5738.94	-0.00943527	5738.94	0.000380668	5738.94	0.00729573	5738.94	0.0127341	5738.94	0.0159345	5738.95	0.0188844
	5738.94	-0.00927307	5738.94	0.000649324	5738.94	0.00749378	5738.94	0.0129645	5738.94	0.016127	5738.94	0.0190982
	5738.94	-0.00909947	5738.94	0.000923593	5738.94	0.00769643	5738.94	0.0131922	5738.94	0.016343	5738.94	0.0193183
	5738.94	-0.00891529	5738.94	0.00120508	5738.94	0.00790733	5738.94	0.0134175	5738.94	0.0165827	5738.94	0.0195425
	5738.94	-0.00872116	5738.94	0.00149581	5738.94	0.00812999	5738.94	0.0136426	5738.94	0.0168439	5738.94	0.0197685
	5738.94	-0.0085169	5738.94	0.00179701	5738.94	0.00836867	5738.94	0.0138707	5738.94	0.0171228	5738.94	0.0199951
	5738.94	-0.00830173	5738.94	0.00210995	5738.94	0.00862631	5738.94	0.0141055	5738.94	0.0174137	5738.94	0.0202205
	5738.94	-0.00807399	5738.94	0.00243476	5738.94	0.00890559	5738.94	0.0143514	5738.94	0.0177105	5738.94	0.0204451
	5738.94	-0.00783145	5738.94	0.00277132	5738.94	0.00920685	5738.94	0.0146112	5738.94	0.0180074	5738.94	0.0206688
	5738.94	-0.00757145	5738.94	0.00311839	5738.94	0.00953	5738.94	0.0148872	5738.94	0.0182997	5738.94	0.0208936
	5738.94	-0.00729126	5738.93	0.00347465	5738.93	0.00987289	5738.94	0.01518	5738.94	0.0185844	5738.94	0.0211222
	5738.93	-0.0069886	5738.93	0.00383762	5738.93	0.0102332	5738.93	0.0154885	5738.93	0.0188609	5738.94	0.0213593
	5738.93	-0.00666159	5738.93	0.00420557	5738.93	0.0106075	5738.93	0.0158101	5738.93	0.0191305	5738.93	0.0216098
	5738.93	-0.00630938	5738.93	0.00457609	5738.93	0.0109929	5738.93	0.0161413	5738.93	0.0193972	5738.93	0.0218812
	5738.93	-0.00593192	5738.93	0.00494773	5738.93	0.0113867	5738.93	0.0164779	5738.93	0.019666	5738.93	0.0221807
	5738.93	-0.00553034	5738.93	0.00531894	5738.93	0.0117872	5738.93	0.016816	5738.93	0.0199424	5738.93	0.0225161
	5738.93	-0.00510638	5738.93	0.00568959	5738.93	0.0121935	5738.93	0.0171521	5738.93	0.0202321	5738.93	0.0228936
	5738.93	-0.00466254	5738.93	0.00605968	5738.93	0.0126059	5738.93	0.0174846	5738.93	0.0205397	5738.93	0.0233186
	5738.93	-0.00420115	5738.93	0.00643059	5738.93	0.0130255	5738.93	0.0178129	5738.93	0.0208688	5738.93	0.023793
	5738.93	-0.00372497	5738.93	0.00680397	5738.93	0.0134541	5738.93	0.0181384	5738.93	0.0212204	5738.93	0.0243155
	5738.93	-0.00323589	5738.93	0.00718247	5738.93	0.0138937	5738.93	0.0184639	5738.93	0.0215945	5738.93	0.0248817
	5738.93	-0.0027359	5738.92	0.00756895	5738.93	0.0143463	5738.93	0.0187943	5738.93	0.0219895	5738.93	0.0254832
	5738.92	-0.00222572	5738.92	0.00796656	5738.92	0.0148139	5738.92	0.0191341	5738.92	0.0224023	5738.93	0.0261095
	5738.92	-0.001706	5738.92	0.00837847	5738.92	0.0152976	5738.92	0.0194892	5738.92	0.0228303	5738.92	0.0267482
	5738.92	-0.00117651	5738.92	0.0088076	5738.92	0.0157987	5738.92	0.0198645	5738.92	0.0232706	5738.92	0.0273875
	5738.92	-0.00063693	5738.92	0.00925642	5738.92	0.0163171	5738.92	0.0202642	5738.92	0.0237213	5738.92	0.0280162
	5738.92	-8.65803e-05	5738.92	0.00972644	5738.92	0.0168528	5738.92	0.0206915	5738.92	0.0241813	5738.92	0.0286265
	5738.92	0.000475274	5738.92	0.0102187	5738.92	0.0174049	5738.92	0.0211478	5738.92	0.024651	5738.92	0.0292135
	5738.92	0.00104935	5738.92	0.010733	5738.92	0.017972	5738.92	0.0216332	5738.92	0.0251309	5738.92	0.0297774
	5738.92	0.00163629	5738.92	0.0112688	5738.92	0.0185527	5738.92	0.0221459	5738.92	0.0256237	5738.92	0.0303212
	5738.92	0.00223664	5738.92	0.0118242	5738.92	0.0191447	5738.92	0.0226833	5738.92	0.0261309	5738.92	0.0308516
	5738.92	0.002851	5738.92	0.0123976	5738.92	0.0197462	5738.92	0.0232417	5738.92	0.0266553	5738.92	0.0313769
	5738.92	0.00347986	5738.91	0.0129869	5738.92	0.0203546	5738.92	0.0238175	5738.92	0.0271982	5738.92	0.031906
	5738.91	0.00412378	5738.91	0.0135901	5738.91	0.020968	5738.92	0.0244061	5738.91	0.0277611	5738.92	0.0324473
	5738.91	0.00478333	5738.91	0.0142057	5738.91	0.0215846	5738.91	0.0250038	5738.91	0.0283445	5738.91	0.0330067
	5738.91	0.00545925	5738.91	0.014833	5738.91	0.022203	5738.91	0.0256076	5738.91	0.0289483	5738.91	0.0335877
	5738.91	0.00615203	5738.91	0.0154718	5738.91	0.0228226	5738.91	0.0262152	5738.91	0.0295711	5738.91	0.0341909
	5738.91	0.00686228	5738.91	0.016123	5738.91	0.0234439	5738.91	0.0268249	5738.91	0.030211	5738.91	0.0348142
	5738.91	0.00759045	5738.91	0.0167876	5738.91	0.024068	5738.91	0.0274362	5738.91	0.0308657	5738.91	0.0354529
	5738.91	0.00833681	5738.91	0.0174673	5738.91	0.0246972	5738.91	0.0280495	5738.91	0.031532	5738.91	0.0361024
	5738.91	0.0091016	5738.91	0.0181637	5738.91	0.0253343	5738.91	0.028666	5738.91	0.0322062	5738.91	0.0367571
	5738.91	0.00988472	5738.91	0.018878	5738.91	0.0259828	5738.91	0.029287	5738.91	0.0328848	5738.91	0.0374131
	5738.91	0.0106863	5738.91	0.0196114	5738.91	0.0266464	5738.91	0.0299148	5738.91	0.0335635	5738.91	0.0380682
	5738.91	0.0115063	5738.9	0.0203638	5738.91	0.0273284	5738.91	0.0305512	5738.91	0.0342389	5738.91	0.0387223
	5738.9	0.012345	5738.9	0.0211352	5738.9	0.028032	5738.91	0.0311984	5738.9	0.0349084	5738.91	0.0393785
	5738.9	0.0132027	5738.9	0.0219249	5738.9	0.0287594	5738.9	0.0318581	5738.9	0.0355703	5738.9	0.0400411
	5738.9	0.0140804	5738.9	0.0227319	5738.9	0.0295122	5738.9	0.0325314	5738.9	0.0362247	5738.9	0.0407163
	5738.9	0.0149792	5738.9	0.0235558	5738.9	0.0302903	5738.9	0.0332196	5738.9	0.0368734	5738.9	0.041411
	5738.9	0.0159008	5738.9	0.0243965	5738.9	0.0310938	5738.9	0.0339229	5738.9	0.0375208	5738.9	0.0421318
	5738.9	0.0168469	5738.9	0.0252545	5738.9	0.031921	5738.9	0.0346414	5738.9	0.0381728	5738.9	0.0428833
	5738.9	0.0178198	5738.9	0.0261317	5738.9	0.0327713	5738.9	0.0353748	5738.9	0.0388376	5738.9	0.0436692
	5738.9	0.0188217	5738.9	0.0270305	5738.9	0.0336423	5738.9	0.0361231	5738.9	0.0395239	5738.9	0.0444899
	5738.9	0.0198548	5738.9	0.0279543	5738.9	0.0345334	5738.9	0.0368854	5738.9	0.0402409	5738.9	0.0453443
	5738.9	0.0209212	5738.9	0.0289069	5738.9	0.0354435	5738.9	0.0376617	5738.9	0.0409969	5738.9	0.046228
	5738.9	0.0220224	5738.89	0.0298919	5738.9	0.0363728	5738.9	0.0384523	5738.9	0.0417989	5738.9	0.0471365
	5738.9	0.02316	5738.89	0.0309134	5738.89	0.0373216	5738.9	0.0392578	5738.89	0.0426506	5738.9	0.0480626
	5738.89	0.0243349	5738.89	0.0319741	5738.89	0.0382913	5738.89	0.040079	5738.89	0.0435534	5738.9	0.049001
	5738.89	0.0255477	5738.89	0.0330767	5738.89	0.0392832	5738.89	0.0409181	5738.89	0.0445049	5738.89	0.0499452
	5738.89	0.0267984	5738.89	0.0342222	5738.89	0.0402992	5738.89	0.0417771	5738.89	0.0454999	5738.89	0.0508918
	5738.89	0.0280871	5738.89	0.0354117	5738.89	0.0413408	5738.89	0.0426587	5738.89	0.0465303	5738.89	0.0518373
	5738.89	0.0294132	5738.89	0.0366451	5738.89	0.0424092	5738.89	0.0435659	5738.89	0.0475875	5738.89	0.0527819
	5738.89	0.0307765	5738.89	0.0379224	5738.89	0.0435049	5738.89	0.0445018	5738.89	0.048661	5738.89	0.0537256
	5738.89	0.0321764	5738.89	0.0392429	5738.89	0.0446279	5738.89	0.0454693	5738.89	0.0497425	5738.89	0.0546709
	5738.89	0.0336127	5738.89	0.0406061	5738.89	0.0457775	5738.89	0.0464709	5738.89	0.0508245	5738.89	0.0556207
	5738.89	0.0350851	5738.89	0.0420116	5738.89	0.046952	5738.89	0.0475086	5738.89	0.0519028	5738.89	0.0565784
	5738.89	0.0365941	5738.88	0.0434585	5738.89	0.0481503	5738.89	0.0485831	5738.89	0.0529752	5738.89	0.0575478
	5738.89	0.0381399	5738.88	0.0449465	5738.88	0.0493704	5738.89	0.0496941	5738.88	0.054043	5738.89	0.0585325
	5738.88	0.0397235	5738.88	0.0464747	5738.88	0.050611	5738.88	0.0508402	5738.88	0.05511	5738.89	0.0595365
	5738.88	0.0413458	5738.88	0.0480424	5738.88	0.0518711	5738.88	0.0520191	5738.88	0.0561811	5738.88	0.0605629
	5738.88	0.0430078	5738.88	0.0496484	5738.88	0.0531507	5738.88	0.0532269	5738.88	0.0572634	5738.88	0.061616
	5738.88	0.0447108	5738.88	0.0512917	5738.88	0.0544504	5738.88	0.0544598	5738.88	0.0583627	5738.88	0.0626988
	5738.88	0.0464553	5738.88	0.0529711	5738.88	0.0557719	5738.88	0.0557139	5738.88	0.0594854	5738.88	0.0638155
	5738.88	0.048242	5738.88	0.0546859	5738.88	0.0571173	5738.88	0.0569853	5738.88	0.0606358	5738.88	0.0649682
	5738.88	0.0500712	5738.88	0.0564355	5738.88	0.0584898	5738.88	0.0582714	5738.88	0.0618178	5738.88	0.0661597
	5738.88	0.0519428	5738.88	0.0582204	5738.88	0.0598925	5738.88	0.0595707	5738.88	0.0630329	5738.88	0.06739
	5738.88	0.0538565	5738.88	0.0600411	5738.88	0.0613287	5738.88	0.0608834	5738.88	0.0642826	5738.88	0.0686594
	5738.88	0.0558121	5738.88	0.0618995	5738.88	0.0628012	5738.88	0.0622109	5738.88	0.0655666	5738.88	0.0699649
	5738.88	0.0578095	5738.87	0.0637974	5738.87	0.0643125	5738.88	0.0635564	5738.87	0.066885	5738.88	0.071303
	5738.87	0.0598489	5738.87	0.0657374	5738.87	0.0658645	5738.87	0.0649234	5738.87	0.0682377	5738.88	0.072669
	5738.87	0.0619313	5738.87	0.0677213	5738.87	0.0674577	5738.87	0.0663168	5738.87	0.0696252	5738.87	0.0740577
	5738.87	0.0640577	5738.87	0.0697513	5738.87	0.0690925	5738.87	0.067741	5738.87	0.0710481	5738.87	0.0754648
	5738.87	0.0662299	5738.87	0.0718281	5738.87	0.0707681	5738.87	0.0692004	5738.87	0.0725074	5738.87	0.0768866
	5738.87	0.0684498	5738.87	0.0739516	5738.87	0.0724833	5738.87	0.0706984	5738.87	0.0740049	5738.87	0.078322
	5738.87	0.0707193	5738.87	0.0761206	5738.87	0.0742364	5738.87	0.0722379	5738.87	0.0755412	5738.87	0.0797719
	5738.87	0.0730396	5738.87	0.0783322	5738.87	0.0760258	5738.87	0.0738202	5738.87	0.0771179	5738.87	0.0812392
	5738.87	0.0754117	5738.87	0.0805828	5738.87	0.0778494	5738.87	0.0754458	5738.87	0.0787339	5738.87	0.0827289
	5738.87	0.0778352	5738.87	0.0828676	5738.87	0.0797056	5738.87	0.0771142	5738.87	0.080389	5738.87	0.0842469
	5738.87	0.0803089	5738.87	0.0851815	5738.87	0.081593	5738.87	0.0788236	5738.87	0.0820799	5738.87	0.0857994
	5738.87	0.08283	5738.86	0.0875191	5738.87	0.0835101	5738.87	0.0805719	5738.87	0.083804	5738.87	0.0873918
	5738.86	0.0853949	5738.86	0.0898751	5738.86	0.085456	5738.86	0.0823555	5738.86	0.0855558	5738.87	0.0890276
	5738.86	0.0879992	5738.86	0.0922451	5738.86	0.0874294	5738.86	0.0841709	5738.86	0.0873306	5738.86	0.0907077
	5738.86	0.0906374	5738.86	0.0946255	5738.86	0.0894292	5738.86	0.0860132	5738.86	0.0891222	5738.86	0.0924314
	5738.86	0.093304	5738.86	0.0970133	5738.86	0.0914535	5738.86	0.0878781	5738.86	0.0909253	5738.86	0.0941948
	5738.86	0.0959933	5738.86	0.099407	5738.86	0.0935005	5738.86	0.08976	5738.86	0.0927355	5738.86	0.0959922
	5738.86	0.0986994	5738.86	0.101805	5738.86	0.0955668	5738.86	0.0916544	5738.86	0.0945484	5738.86	0.0978168
	5738.86	0.101417	5738.86	0.104208	5738.86	0.0976494	5738.86	0.093556	5738.86	0.0963623	5738.86	0.0996612
	5738.86	0.10414	5738.86	0.106614	5738.86	0.0997431	5738.86	0.0954605	5738.86	0.0981753	5738.86	0.101518
	5738.86	0.106863	5738.86	0.109023	5738.86	0.101844	5738.86	0.0973642	5738.86	0.0999881	5738.86	0.103382
	5738.86	0.109581	5738.86	0.111432	5738.86	0.103945	5738.86	0.099264	5738.86	0.101801	5738.86	0.105246
	5738.86	0.112288	5738.85	0.113838	5738.86	0.10604	5738.86	0.101157	5738.86	0.103614	5738.86	0.107105
	5738.85	0.114977	5738.85	0.116237	5738.85	0.108124	5738.85	0.103041	5738.85	0.105429	5738.86	0.108958
	5738.85	0.117642	5738.85	0.118623	5738.85	0.11019	5738.85	0.104914	5738.85	0.107244	5738.85	0.110801
	5738.85	0.120275	5738.85	0.120988	5738.85	0.112232	5738.85	0.106774	5738.85	0.109055	5738.85	0.112631
	5738.85	0.12287	5738.85	0.123324	5738.85	0.114245	5738.85	0.108618	5738.85	0.11086	5738.85	0.114445
	5738.85	0.125417	5738.85	0.125623	5738.85	0.116221	5738.85	0.110442	5738.85	0.112652	5738.85	0.11624
	5738.85	0.12791	5738.85	0.127875	5738.85	0.118157	5738.85	0.112243	5738.85	0.114422	5738.85	0.118012
	5738.85	0.13034	5738.85	0.130071	5738.85	0.120047	5738.85	0.114015	5738.85	0.116162	5738.85	0.119757
	5738.85	0.1327	5738.85	0.132204	5738.85	0.121885	5738.85	0.115753	5738.85	0.117863	5738.85	0.12147
	5738.85	0.134984	5738.85	0.134266	5738.85	0.123668	5738.85	0.117448	5738.85	0.119516	5738.85	0.123145
	5738.85	0.137185	5738.85	0.136251	5738.85	0.125388	5738.85	0.119095	5738.85	0.121115	5738.85	0.124776
	5738.85	0.139298	5738.84	0.138153	5738.85	0.127043	5738.85	0.120687	5738.85	0.122654	5738.85	0.126358
	5738.84	0.141318	5738.84	0.139966	5738.84	0.128624	5738.85	0.122216	5738.84	0.124128	5738.85	0.127885
	5738.84	0.143241	5738.84	0.141687	5738.84	0.130128	5738.84	0.123675	5738.84	0.125536	5738.84	0.129349
	5738.84	0.145062	5738.84	0.143311	5738.84	0.131549	5738.84	0.125059	5738.84	0.126876	5738.84	0.130745
	5738.84	0.146778	5738.84	0.144834	5738.84	0.132882	5738.84	0.126362	5738.84	0.128146	5738.84	0.132067
	5738.84	0.148383	5738.84	0.146251	5738.84	0.134122	5738.84	0.127579	5738.84	0.129345	5738.84	0.133309
	5738.84	0.149874	5738.84	0.147559	5738.84	0.135267	5738.84	0.128705	5738.84	0.130468	5738.84	0.134465
	5738.84	0.151246	5738.84	0.148754	5738.84	0.136312	5738.84	0.129737	5738.84	0.131511	5738.84	0.135529
	5738.84	0.152493	5738.84	0.149833	5738.84	0.137256	5738.84	0.130672	5738.84	0.132465	5738.84	0.136498
	5738.84	0.15361	5738.84	0.150792	5738.84	0.138097	5738.84	0.131506	5738.84	0.133322	5738.84	0.13737
	5738.84	0.154592	5738.84	0.151632	5738.84	0.138833	5738.84	0.132238	5738.84	0.134074	5738.84	0.138142
	5738.84	0.155435	5738.83	0.152349	5738.84	0.139464	5738.84	0.132867	5738.84	0.13471	5738.84	0.138816
	5738.83	0.156134	5738.83	0.152943	5738.83	0.139989	5738.84	0.133393	5738.83	0.135223	5738.84	0.139392
	5738.83	0.156685	5738.83	0.153413	5738.83	0.140407	5738.83	0.133815	5738.83	0.135609	5738.83	0.139876
	5738.83	0.157085	5738.83	0.153757	5738.83	0.140716	5738.83	0.134135	5738.83	0.135865	5738.83	0.14027
	5738.83	0.157334	5738.83	0.153976	5738.83	0.140916	5738.83	0.134355	5738.83	0.135995	5738.83	0.14058
	5738.83	0.157431	5738.83	0.154067	5738.83	0.141004	5738.83	0.134476	5738.83	0.136001	5738.83	0.140811
	5738.83	0.157377	5738.83	0.154029	5738.83	0.14098	5738.83	0.134501	5738.83	0.135892	5738.83	0.140963
	5738.83	0.157172	5738.83	0.15386	5738.83	0.140841	5738.83	0.134434	5738.83	0.135677	5738.83	0.141038
	5738.83	0.156822	5738.83	0.153557	5738.83	0.140586	5738.83	0.134276	5738.83	0.135366	5738.83	0.141036
	5738.83	0.156329	5738.83	0.153121	5738.83	0.140216	5738.83	0.13403	5738.83	0.134969	5738.83	0.140953
	5738.83	0.155698	5738.83	0.15255	5738.83	0.13973	5738.83	0.133698	5738.83	0.134495	5738.83	0.140784
	5738.83	0.154936	5738.82	0.151846	5738.83	0.139132	5738.83	0.133281	5738.83	0.133951	5738.83	0.140524
	5738.83	0.154048	5738.82	0.151012	5738.82	0.138426	5738.83	0.13278	5738.82	0.133342	5738.83	0.140166
	5738.82	0.15304	5738.82	0.15005	5738.82	0.137616	5738.82	0.132195	5738.82	0.132671	5738.83	0.139706
	5738.82	0.151921	5738.82	0.148968	5738.82	0.136711	5738.82	0.131526	5738.82	0.131942	5738.82	0.139141
	5738.82	0.150697	5738.82	0.147773	5738.82	0.135719	5738.82	0.130771	5738.82	0.131158	5738.82	0.138471
	5738.82	0.149376	5738.82	0.146473	5738.82	0.134649	5738.82	0.129929	5738.82	0.130318	5738.82	0.137698
	5738.82	0.147964	5738.82	0.145078	5738.82	0.133511	5738.82	0.129	5738.82	0.129428	5738.82	0.136829
	5738.82	0.146469	5738.82	0.143597	5738.82	0.132314	5738.82	0.127984	5738.82	0.128489	5738.82	0.135873
	5738.82	0.144898	5738.82	0.142041	5738.82	0.131069	5738.82	0.126883	5738.82	0.127506	5738.82	0.134841
	5738.82	0.143258	5738.82	0.140419	5738.82	0.129782	5738.82	0.125699	5738.82	0.126481	5738.82	0.133745
	5738.82	0.141555	5738.82	0.138739	5738.82	0.128462	5738.82	0.124438	5738.82	0.125418	5738.82	0.132599
	5738.82	0.139797	5738.81	0.13701	5738.82	0.127112	5738.82	0.123107	5738.82	0.124319	5738.82	0.131417
	5738.82	0.137988	5738.81	0.135239	5738.81	0.125737	5738.82	0.121716	5738.81	0.123187	5738.82	0.130208
	5738.81	0.136135	5738.81	0.133432	5738.81	0.124339	5738.81	0.120277	5738.81	0.122022	5738.82	0.128984
	5738.81	0.134243	5738.81	0.131594	5738.81	0.12292	5738.81	0.118801	5738.81	0.120823	5738.81	0.127752
	5738.81	0.132318	5738.81	0.129731	5738.81	0.121482	5738.81	0.117303	5738.81	0.119591	5738.81	0.126518
	5738.81	0.130364	5738.81	0.127849	5738.81	0.120024	5738.81	0.115795	5738.81	0.118325	5738.81	0.125286
	5738.81	0.128385	5738.81	0.125952	5738.81	0.11855	5738.81	0.11429	5738.81	0.117026	5738.81	0.124055
	5738.81	0.126387	5738.81	0.124047	5738.81	0.117059	5738.81	0.112799	5738.81	0.115694	5738.81	0.122828
	5738.81	0.124373	5738.81	0.122138	5738.81	0.115557	5738.81	0.11133	5738.81	0.114335	5738.81	0.1216
	5738.81	0.122349	5738.81	0.120233	5738.81	0.114045	5738.81	0.109889	5738.81	0.112952	5738.81	0.120371
	5738.81	0.120318	5738.81	0.118337	5738.81	0.112529	5738.81	0.10848	5738.81	0.111552	5738.81	0.119136
	5738.81	0.118287	5738.81	0.116458	5738.81	0.111014	5738.81	0.107103	5738.81	0.110143	5738.81	0.117894
	5738.81	0.116259	5738.8	0.114601	5738.8	0.109504	5738.81	0.105756	5738.81	0.108735	5738.81	0.116641
	5738.8	0.114241	5738.8	0.112773	5738.8	0.108004	5738.8	0.104435	5738.8	0.107334	5738.81	0.115377
	5738.8	0.112239	5738.8	0.110978	5738.8	0.106518	5738.8	0.103133	5738.8	0.10595	5738.8	0.114103
	5738.8	0.110257	5738.8	0.109221	5738.8	0.10505	5738.8	0.101846	5738.8	0.104589	5738.8	0.112819
	5738.8	0.108301	5738.8	0.107507	5738.8	0.103603	5738.8	0.100565	5738.8	0.103258	5738.8	0.111529
	5738.8	0.106376	5738.8	0.105836	5738.8	0.102177	5738.8	0.0992856	5738.8	0.10196	5738.8	0.110237
	5738.8	0.104484	5738.8	0.104212	5738.8	0.100773	5738.8	0.0980026	5738.8	0.100698	5738.8	0.108947
	5738.8	0.10263	5738.8	0.102636	5738.8	0.0993926	5738.8	0.0967136	5738.8	0.0994723	5738.8	0.107665
	5738.8	0.100815	5738.8	0.10111	5738.8	0.098035	5738.8	0.0954172	5738.8	0.0982828	5738.8	0.106394
	5738.8	0.0990405	5738.8	0.0996332	5738.8	0.0967009	5738.8	0.0941155	5738.8	0.0971284	5738.8	0.105138
	5738.8	0.0973086	5738.8	0.0982076	5738.8	0.0953914	5738.8	0.0928116	5738.8	0.0960063	5738.8	0.103899
	5738.8	0.0956202	5738.79	0.0968337	5738.8	0.0941084	5738.8	0.0915114	5738.8	0.0949143	5738.8	0.102678
	5738.79	0.093976	5738.79	0.0955125	5738.79	0.0928541	5738.79	0.0902219	5738.79	0.0938483	5738.8	0.101474
	5738.79	0.0923776	5738.79	0.0942445	5738.79	0.091632	5738.79	0.0889516	5738.79	0.0928059	5738.79	0.100285
	5738.79	0.0908263	5738.79	0.0930307	5738.79	0.0904449	5738.79	0.0877091	5738.79	0.0917834	5738.79	0.0991129
	5738.79	0.0893242	5738.79	0.0918716	5738.79	0.0892963	5738.79	0.0865033	5738.79	0.0907783	5738.79	0.0979551
	5738.79	0.0878735	5738.79	0.0907672	5738.79	0.0881889	5738.79	0.0853427	5738.79	0.0897886	5738.79	0.0968141
	5738.79	0.0864768	5738.79	0.0897176	5738.79	0.0871248	5738.79	0.0842338	5738.79	0.0888131	5738.79	0.0956911
	5738.79	0.085137	5738.79	0.088722	5738.79	0.086105	5738.79	0.0831824	5738.79	0.0878525	5738.79	0.0945914
	5738.79	0.0838566	5738.79	0.0877798	5738.79	0.0851301	5738.79	0.082192	5738.79	0.0869075	5738.79	0.0935195
	5738.79	0.0826384	5738.79	0.0868895	5738.79	0.0841992	5738.79	0.0812645	5738.79	0.0859818	5738.79	0.092482
	5738.79	0.0814844	5738.79	0.0860499	5738.79	0.0833118	5738.79	0.0803993	5738.79	0.0850786	5738.79	0.0914837
	5738.79	0.0803968	5738.78	0.0852591	5738.79	0.0824669	5738.79	0.0795946	5738.79	0.0842033	5738.79	0.0905298
	5738.78	0.0793765	5738.78	0.0845161	5738.78	0.0816636	5738.79	0.0788464	5738.78	0.0833603	5738.79	0.0896227
	5738.78	0.0784245	5738.78	0.0838195	5738.78	0.080902	5738.78	0.0781501	5738.78	0.0825557	5738.78	0.0887628
	5738.78	0.0775406	5738.78	0.0831681	5738.78	0.0801823	5738.78	0.0775	5738.78	0.0817931	5738.78	0.0879482
	5738.78	0.0767246	5738.78	0.0825615	5738.78	0.0795059	5738.78	0.0768906	5738.78	0.0810768	5738.78	0.0871744
	5738.78	0.0759752	5738.78	0.081999	5738.78	0.0788745	5738.78	0.0763165	5738.78	0.080409	5738.78	0.0864355
	5738.78	0.0752908	5738.78	0.0814809	5738.78	0.0782901	5738.78	0.0757731	5738.78	0.0797912	5738.78	0.0857247
	5738.78	0.07467	5738.78	0.0810074	5738.78	0.0777546	5738.78	0.075257	5738.78	0.0792238	5738.78	0.0850365
	5738.78	0.0741105	5738.78	0.0805794	5738.78	0.07727	5738.78	0.0747662	5738.78	0.078706	5738.78	0.0843661
	5738.78	0.0736106	5738.78	0.080198	5738.78	0.0768374	5738.78	0.0743005	5738.78	0.0782366	5738.78	0.0837114
	5738.78	0.0731684	5738.78	0.0798647	5738.78	0.0764579	5738.78	0.0738603	5738.78	0.0778138	5738.78	0.0830727
	5738.78	0.0727828	5738.77	0.0795808	5738.78	0.0761315	5738.78	0.0734484	5738.78	0.0774365	5738.78	0.0824541
	5738.77	0.0724528	5738.77	0.0793487	5738.77	0.0758582	5738.78	0.0730676	5738.77	0.0771021	5738.78	0.0818615
	5738.77	0.0721779	5738.77	0.07917	5738.77	0.0756373	5738.77	0.0727224	5738.77	0.0768095	5738.77	0.0813035
	5738.77	0.0719585	5738.77	0.0790471	5738.77	0.0754681	5738.77	0.0724164	5738.77	0.0765568	5738.77	0.0807888
	5738.77	0.0717949	5738.77	0.078982	5738.77	0.0753493	5738.77	0.0721542	5738.77	0.0763424	5738.77	0.0803261
	5738.77	0.0716881	5738.77	0.0789766	5738.77	0.0752797	5738.77	0.0719391	5738.77	0.0761646	5738.77	0.079923
	5738.77	0.0716389	5738.77	0.0790328	5738.77	0.0752574	5738.77	0.0717746	5738.77	0.076022	5738.77	0.0795847
	5738.77	0.0716483	5738.77	0.0791522	5738.77	0.0752811	5738.77	0.0716632	5738.77	0.0759135	5738.77	0.0793133
	5738.77	0.0717167	5738.77	0.0793359	5738.77	0.075348	5738.77	0.0716067	5738.77	0.0758378	5738.77	0.0791078
	5738.77	0.0718445	5738.77	0.0795843	5738.77	0.0754563	5738.77	0.0716061	5738.77	0.0757944	5738.77	0.0789648
	5738.77	0.0720311	5738.77	0.0798977	5738.77	0.0756029	5738.77	0.0716623	5738.77	0.0757828	5738.77	0.0788781
	5738.77	0.0722759	5738.76	0.0802753	5738.77	0.0757858	5738.77	0.0717749	5738.77	0.0758038	5738.77	0.0788408
	5738.77	0.0725774	5738.76	0.080716	5738.76	0.0760025	5738.77	0.0719432	5738.76	0.0758576	5738.77	0.0788436
	5738.76	0.0729341	5738.76	0.0812181	5738.76	0.0762514	5738.76	0.0721659	5738.76	0.0759454	5738.77	0.0788801
	5738.76	0.0733448	5738.76	0.0817793	5738.76	0.0765313	5738.76	0.0724407	5738.76	0.0760678	5738.76	0.0789428
	5738.76	0.0738077	5738.76	0.0823968	5738.76	0.0768422	5738.76	0.0727651	5738.76	0.0762254	5738.76	0.0790278
	5738.76	0.0743223	5738.76	0.0830678	5738.76	0.0771849	5738.76	0.0731355	5738.76	0.0764184	5738.76	0.0791317
	5738.76	0.0748882	5738.76	0.0837896	5738.76	0.0775608	5738.76	0.0735481	5738.76	0.0766469	5738.76	0.0792541
	5738.76	0.0755061	5738.76	0.0845592	5738.76	0.0779723	5738.76	0.0739986	5738.76	0.0769105	5738.76	0.0793958
	5738.76	0.0761769	5738.76	0.0853742	5738.76	0.0784217	5738.76	0.0744827	5738.76	0.0772098	5738.76	0.0795593
	5738.76	0.0769027	5738.76	0.0862324	5738.76	0.0789123	5738.76	0.0749967	5738.76	0.0775453	5738.76	0.0797483
	5738.76	0.0776857	5738.76	0.0871321	5738.76	0.0794465	5738.76	0.0755375	5738.76	0.0779191	5738.76	0.0799658
	5738.76	0.0785288	5738.75	0.0880724	5738.76	0.0800273	5738.76	0.0761032	5738.76	0.0783335	5738.76	0.0802166
	5738.76	0.0794346	5738.75	0.0890528	5738.75	0.0806574	5738.76	0.076693	5738.75	0.0787929	5738.76	0.0805028
	5738.75	0.0804058	5738.75	0.0900733	5738.75	0.0813392	5738.75	0.077308	5738.75	0.0793018	5738.76	0.0808285
	5738.75	0.0814448	5738.75	0.0911346	5738.75	0.0820751	5738.75	0.0779499	5738.75	0.0798646	5738.75	0.081195
	5738.75	0.0825534	5738.75	0.0922381	5738.75	0.0828674	5738.75	0.0786225	5738.75	0.080486	5738.75	0.0816043
	5738.75	0.0837333	5738.75	0.0933855	5738.75	0.0837184	5738.75	0.0793295	5738.75	0.0811687	5738.75	0.0820569
	5738.75	0.0849853	5738.75	0.0945793	5738.75	0.08463	5738.75	0.0800757	5738.75	0.0819146	5738.75	0.0825533
	5738.75	0.08631	5738.75	0.0958228	5738.75	0.0856042	5738.75	0.0808654	5738.75	0.0827225	5738.75	0.0830942
	5738.75	0.0877078	5738.75	0.0971189	5738.75	0.086642	5738.75	0.0817032	5738.75	0.0835905	5738.75	0.0836785
	5738.75	0.089179	5738.75	0.0984719	5738.75	0.0877446	5738.75	0.082593	5738.75	0.084514	5738.75	0.0843062
	5738.75	0.0907237	5738.75	0.0998853	5738.75	0.0889118	5738.75	0.083538	5738.75	0.0854884	5738.75	0.084976
	5738.75	0.0923421	5738.75	0.101364	5738.75	0.0901431	5738.75	0.0845411	5738.75	0.0865082	5738.75	0.0856881
	5738.75	0.0940348	5738.74	0.10291	5738.74	0.0914371	5738.75	0.085605	5738.74	0.0875695	5738.75	0.0864422
	5738.74	0.0958024	5738.74	0.104528	5738.74	0.0927917	5738.74	0.0867315	5738.74	0.088669	5738.75	0.0872394
	5738.74	0.0976455	5738.74	0.10622	5738.74	0.094205	5738.74	0.0879226	5738.74	0.0898051	5738.74	0.0880808
	5738.74	0.0995653	5738.74	0.107988	5738.74	0.0956746	5738.74	0.0891801	5738.74	0.0909788	5738.74	0.088969
	5738.74	0.101563	5738.74	0.109833	5738.74	0.0971983	5738.74	0.0905057	5738.74	0.0921918	5738.74	0.0899075
	5738.74	0.103638	5738.74	0.111755	5738.74	0.0987746	5738.74	0.0919007	5738.74	0.0934479	5738.74	0.0909003
	5738.74	0.105793	5738.74	0.113753	5738.74	0.100403	5738.74	0.0933661	5738.74	0.0947499	5738.74	0.0919518
	5738.74	0.108029	5738.74	0.115827	5738.74	0.102084	5738.74	0.0949029	5738.74	0.0961019	5738.74	0.0930656
	5738.74	0.110344	5738.74	0.117976	5738.74	0.103819	5738.74	0.0965104	5738.74	0.0975062	5738.74	0.0942449
	5738.74	0.112741	5738.74	0.120198	5738.74	0.105609	5738.74	0.0981888	5738.74	0.0989654	5738.74	0.0954915
	5738.74	0.115219	5738.74	0.122495	5738.74	0.107457	5738.74	0.0999363	5738.74	0.10048	5738.74	0.0968056
	5738.74	0.117778	5738.73	0.124867	5738.73	0.109367	5738.74	0.101752	5738.74	0.10205	5738.74	0.0981853
	5738.73	0.120419	5738.73	0.127315	5738.73	0.111343	5738.73	0.103633	5738.73	0.103675	5738.74	0.0996273
	5738.73	0.123143	5738.73	0.129842	5738.73	0.113387	5738.73	0.105577	5738.73	0.105355	5738.73	0.101127
	5738.73	0.125951	5738.73	0.13245	5738.73	0.115504	5738.73	0.107584	5738.73	0.107091	5738.73	0.102681
	5738.73	0.128844	5738.73	0.135143	5738.73	0.117695	5738.73	0.10965	5738.73	0.108881	5738.73	0.104283
	5738.73	0.131825	5738.73	0.137925	5738.73	0.119965	5738.73	0.111776	5738.73	0.110728	5738.73	0.105931
	5738.73	0.134896	5738.73	0.140801	5738.73	0.122315	5738.73	0.11396	5738.73	0.112633	5738.73	0.107622
	5738.73	0.138061	5738.73	0.143775	5738.73	0.124747	5738.73	0.116203	5738.73	0.114599	5738.73	0.109358
	5738.73	0.141324	5738.73	0.146851	5738.73	0.127262	5738.73	0.118505	5738.73	0.116628	5738.73	0.111139
	5738.73	0.144688	5738.73	0.150033	5738.73	0.129863	5738.73	0.12087	5738.73	0.118724	5738.73	0.112971
	5738.73	0.148158	5738.73	0.153324	5738.73	0.13255	5738.73	0.123299	5738.73	0.120889	5738.73	0.114856
	5738.73	0.151737	5738.72	0.156727	5738.73	0.135327	5738.73	0.125795	5738.73	0.123126	5738.73	0.1168
	5738.72	0.155431	5738.72	0.160243	5738.72	0.138194	5738.72	0.128363	5738.72	0.125439	5738.73	0.118808
	5738.72	0.159242	5738.72	0.163873	5738.72	0.141156	5738.72	0.131005	5738.72	0.12783	5738.72	0.120884
	5738.72	0.163174	5738.72	0.167618	5738.72	0.144214	5738.72	0.133727	5738.72	0.130303	5738.72	0.123032
	5738.72	0.167231	5738.72	0.171479	5738.72	0.147373	5738.72	0.136534	5738.72	0.132861	5738.72	0.125254
	5738.72	0.171416	5738.72	0.175455	5738.72	0.150636	5738.72	0.139431	5738.72	0.135509	5738.72	0.127553
	5738.72	0.175731	5738.72	0.179548	5738.72	0.154008	5738.72	0.142422	5738.72	0.138252	5738.72	0.129931
	5738.72	0.180179	5738.72	0.183759	5738.72	0.157492	5738.72	0.145515	5738.72	0.141094	5738.72	0.13239
	5738.72	0.184763	5738.72	0.188089	5738.72	0.161093	5738.72	0.148713	5738.72	0.144041	5738.72	0.134932
	5738.72	0.189486	5738.72	0.192544	5738.72	0.164815	5738.72	0.152024	5738.72	0.147097	5738.72	0.13756
	5738.72	0.194352	5738.72	0.197126	5738.72	0.168664	5738.72	0.155453	5738.72	0.150268	5738.72	0.140277
	5738.72	0.199364	5738.71	0.201844	5738.72	0.172642	5738.72	0.159005	5738.72	0.153558	5738.72	0.143086
	5738.71	0.204527	5738.71	0.206704	5738.71	0.176755	5738.72	0.162686	5738.71	0.156969	5738.72	0.145991
	5738.71	0.209845	5738.71	0.211716	5738.71	0.181007	5738.71	0.166501	5738.71	0.160505	5738.71	0.148996
	5738.71	0.215324	5738.71	0.216887	5738.71	0.185403	5738.71	0.170457	5738.71	0.164167	5738.71	0.152104
	5738.71	0.220969	5738.71	0.222229	5738.71	0.189947	5738.71	0.174559	5738.71	0.167958	5738.71	0.155319
	5738.71	0.226787	5738.71	0.227751	5738.71	0.194644	5738.71	0.178811	5738.71	0.17188	5738.71	0.158645
	5738.71	0.232783	5738.71	0.233461	5738.71	0.199498	5738.71	0.183219	5738.71	0.175936	5738.71	0.162087
	5738.71	0.238965	5738.71	0.239369	5738.71	0.204513	5738.71	0.187788	5738.71	0.180129	5738.71	0.165649
	5738.71	0.24534	5738.71	0.245483	5738.71	0.209694	5738.71	0.192522	5738.71	0.184466	5738.71	0.169339
	5738.71	0.251915	5738.71	0.25181	5738.71	0.215046	5738.71	0.197425	5738.71	0.188952	5738.71	0.173164
	5738.71	0.258697	5738.71	0.258357	5738.71	0.220574	5738.71	0.202502	5738.71	0.193597	5738.71	0.177131
	5738.71	0.265693	5738.7	0.265129	5738.71	0.226286	5738.71	0.207757	5738.71	0.198408	5738.71	0.181249
	5738.7	0.272912	5738.7	0.272132	5738.7	0.232187	5738.71	0.213193	5738.7	0.203396	5738.71	0.185527
	5738.7	0.280361	5738.7	0.279372	5738.7	0.238287	5738.7	0.218816	5738.7	0.208572	5738.7	0.189973
	5738.7	0.288049	5738.7	0.286853	5738.7	0.244595	5738.7	0.224631	5738.7	0.213945	5738.7	0.194594
	5738.7	0.295983	5738.7	0.294583	5738.7	0.251121	5738.7	0.230643	5738.7	0.219525	5738.7	0.199397
	5738.7	0.304173	5738.7	0.302566	5738.7	0.257879	5738.7	0.236859	5738.7	0.225321	5738.7	0.204387
	5738.7	0.312629	5738.7	0.31081	5738.7	0.264879	5738.7	0.243288	5738.7	0.231342	5738.7	0.209571
	5738.7	0.321359	5738.7	0.319322	5738.7	0.272133	5738.7	0.249937	5738.7	0.237593	5738.7	0.214951
	5738.7	0.330375	5738.7	0.328111	5738.7	0.279654	5738.7	0.256817	5738.7	0.244082	5738.7	0.220534
	5738.7	0.339688	5738.7	0.337185	5738.7	0.287453	5738.7	0.263938	5738.7	0.250815	5738.7	0.226326
	5738.7	0.349307	5738.7	0.346555	5738.7	0.295539	5738.7	0.271312	5738.7	0.257797	5738.7	0.232332
	5738.7	0.359245	5738.69	0.356231	5738.7	0.303923	5738.7	0.278949	5738.7	0.265035	5738.7	0.238562
	5738.7	0.369512	5738.69	0.366223	5738.69	0.312612	5738.7	0.286863	5738.69	0.272537	5738.7	0.245026
	5738.69	0.380119	5738.69	0.376542	5738.69	0.321614	5738.69	0.295065	5738.69	0.280311	5738.7	0.251735
	5738.69	0.391075	5738.69	0.387197	5738.69	0.330937	5738.69	0.303567	5738.69	0.288365	5738.69	0.258703
	5738.69	0.40239	5738.69	0.398199	5738.69	0.340588	5738.69	0.312382	5738.69	0.29671	5738.69	0.265941
	5738.69	0.414074	5738.69	0.409555	5738.69	0.350573	5738.69	0.321522	5738.69	0.305357	5738.69	0.273466
	5738.69	0.426133	5738.69	0.421274	5738.69	0.360902	5738.69	0.331001	5738.69	0.314318	5738.69	0.28129
	5738.69	0.438575	5738.69	0.433362	5738.69	0.371582	5738.69	0.340831	5738.69	0.323606	5738.69	0.289428
	5738.69	0.451405	5738.69	0.445825	5738.69	0.382622	5738.69	0.351025	5738.69	0.333233	5738.69	0.297892
	5738.69	0.46463	5738.69	0.458666	5738.69	0.39403	5738.69	0.361596	5738.69	0.343212	5738.69	0.306694
	5738.69	0.478253	5738.69	0.471892	5738.69	0.405816	5738.69	0.372556	5738.69	0.353557	5738.69	0.315844
	5738.69	0.492277	5738.68	0.485504	5738.69	0.417988	5738.69	0.383916	5738.69	0.364279	5738.69	0.325353
	5738.69	0.506703	5738.68	0.499505	5738.68	0.430552	5738.69	0.395684	5738.68	0.375391	5738.69	0.335227
	5738.68	0.521531	5738.68	0.513897	5738.68	0.443516	5738.68	0.407868	5738.68	0.386901	5738.69	0.345472
	5738.68	0.536761	5738.68	0.528682	5738.68	0.456883	5738.68	0.420472	5738.68	0.39882	5738.68	0.356095
	5738.68	0.552387	5738.68	0.543857	5738.68	0.470656	5738.68	0.433497	5738.68	0.411152	5738.68	0.367098
	5738.68	0.568404	5738.68	0.559422	5738.68	0.484835	5738.68	0.446944	5738.68	0.423903	5738.68	0.378485
	5738.68	0.584803	5738.68	0.575371	5738.68	0.499418	5738.68	0.460809	5738.68	0.437074	5738.68	0.390258
	5738.68	0.601574	5738.68	0.591697	5738.68	0.514401	5738.68	0.475087	5738.68	0.450664	5738.68	0.402419
	5738.68	0.618702	5738.68	0.608391	5738.68	0.529777	5738.68	0.48977	5738.68	0.464666	5738.68	0.414967
	5738.68	0.636171	5738.68	0.625437	5738.68	0.545534	5738.68	0.504848	5738.68	0.479074	5738.68	0.427904
	5738.68	0.653962	5738.68	0.642819	5738.68	0.561661	5738.68	0.520311	5738.68	0.493876	5738.68	0.441227
	5738.68	0.672053	5738.68	0.660513	5738.68	0.578139	5738.68	0.536143	5738.68	0.509057	5738.68	0.454935
	5738.68	0.690417	5738.67	0.678494	5738.67	0.594949	5738.68	0.552329	5738.67	0.524601	5738.68	0.469022
	5738.67	0.709027	5738.67	0.69673	5738.67	0.612067	5738.67	0.568851	5738.67	0.540488	5738.68	0.483482
	5738.67	0.727851	5738.67	0.715185	5738.67	0.629465	5738.67	0.585687	5738.67	0.556696	5738.67	0.498302
	5738.67	0.746853	5738.67	0.73382	5738.67	0.647111	5738.67	0.602811	5738.67	0.573199	5738.67	0.513471
	5738.67	0.765994	5738.67	0.75259	5738.67	0.66497	5738.67	0.620195	5738.67	0.589969	5738.67	0.528969
	5738.67	0.78523	5738.67	0.771444	5738.67	0.683	5738.67	0.637804	5738.67	0.606975	5738.67	0.544774
	5738.67	0.804517	5738.67	0.790332	5738.67	0.701157	5738.67	0.655601	5738.67	0.624183	5738.67	0.560859
	5738.67	0.823802	5738.67	0.809194	5738.67	0.719393	5738.67	0.673543	5738.67	0.641552	5738.67	0.577194
	5738.67	0.843032	5738.67	0.82797	5738.67	0.737654	5738.67	0.691583	5738.67	0.659041	5738.67	0.593741
	5738.67	0.86215	5738.67	0.846597	5738.67	0.755883	5738.67	0.70967	5738.67	0.676598	5738.67	0.610459
	5738.67	0.881094	5738.67	0.865007	5738.67	0.774018	5738.67	0.727747	5738.67	0.69417	5738.67	0.627304
	5738.67	0.8998	5738.66	0.88313	5738.67	0.791995	5738.67	0.745757	5738.67	0.711697	5738.67	0.644224
	5738.66	0.918201	5738.66	0.900895	5738.66	0.809744	5738.66	0.763634	5738.66	0.729112	5738.67	0.661163
	5738.66	0.936229	5738.66	0.918228	5738.66	0.827194	5738.66	0.78131	5738.66	0.746344	5738.66	0.678061
	5738.66	0.953811	5738.66	0.935055	5738.66	0.84427	5738.66	0.798715	5738.66	0.763315	5738.66	0.694849
	5738.66	0.970876	5738.66	0.951298	5738.66	0.860896	5738.66	0.815773	5738.66	0.779945	5738.66	0.711457
	5738.66	0.98735	5738.66	0.966881	5738.66	0.876993	5738.66	0.832404	5738.66	0.796149	5738.66	0.727805
	5738.66	1.00316	5738.66	0.981728	5738.66	0.892482	5738.66	0.848525	5738.66	0.811838	5738.66	0.743814
	5738.66	1.01823	5738.66	0.995763	5738.66	0.907281	5738.66	0.864052	5738.66	0.826923	5738.66	0.759396
	5738.66	1.03248	5738.66	1.00891	5738.66	0.92131	5738.66	0.878896	5738.66	0.841314	5738.66	0.774465
	5738.66	1.04585	5738.66	1.02111	5738.66	0.934489	5738.66	0.892972	5738.66	0.85492	5738.66	0.78893
	5738.66	1.05827	5738.66	1.03228	5738.66	0.946739	5738.66	0.906189	5738.66	0.867652	5738.66	0.802701
	5738.66	1.06967	5738.65	1.04236	5738.66	0.957984	5738.66	0.918466	5738.66	0.879426	5738.66	0.81569
	5738.65	1.07998	5738.65	1.05131	5738.65	0.968152	5738.65	0.929718	5738.65	0.890158	5738.66	0.827809
	5738.65	1.08916	5738.65	1.05905	5738.65	0.977174	5738.65	0.939869	5738.65	0.899773	5738.65	0.838976
	5738.65	1.09714	5738.65	1.06556	5738.65	0.98499	5738.65	0.94885	5738.65	0.908201	5738.65	0.849109
	5738.65	1.10388	5738.65	1.07079	5738.65	0.991545	5738.65	0.956597	5738.65	0.915379	5738.65	0.858135
	5738.65	1.10934	5738.65	1.07471	5738.65	0.996794	5738.65	0.963055	5738.65	0.921255	5738.65	0.865984
	5738.65	1.11349	5738.65	1.07731	5738.65	1.0007	5738.65	0.96818	5738.65	0.925785	5738.65	0.872593
	5738.65	1.11632	5738.65	1.07857	5738.65	1.00324	5738.65	0.971935	5738.65	0.928938	5738.65	0.877908
	5738.65	1.11779	5738.65	1.07849	5738.65	1.00439	5738.65	0.974295	5738.65	0.930692	5738.65	0.881881
	5738.65	1.11791	5738.65	1.07707	5738.65	1.00415	5738.65	0.975244	5738.65	0.931038	5738.65	0.884475
	5738.65	1.11667	5738.65	1.07433	5738.65	1.00253	5738.65	0.974779	5738.65	0.929978	5738.65	0.885664
	5738.65	1.1141	5738.64	1.0703	5738.65	0.999547	5738.65	0.972906	5738.65	0.927526	5738.65	0.885434
	5738.64	1.11021	5738.64	1.065	5738.64	0.995222	5738.65	0.969643	5738.64	0.923707	5738.65	0.883783
	5738.64	1.10503	5738.64	1.05848	5738.64	0.989595	5738.64	0.965017	5738.64	0.918554	5738.64	0.880725
	5738.64	1.09859	5738.64	1.05078	5738.64	0.982713	5738.64	0.959068	5738.64	0.912113	5738.64	0.876286
	5738.64	1.09095	5738.64	1.04195	5738.64	0.974628	5738.64	0.951844	5738.64	0.904437	5738.64	0.870507
	5738.64	1.08215	5738.64	1.03206	5738.64	0.965405	5738.64	0.943403	5738.64	0.895588	5738.64	0.863443
	5738.64	1.07225	5738.64	1.02116	5738.64	0.95511	5738.64	0.933811	5738.64	0.885634	5738.64	0.855159
	5738.64	1.06131	5738.64	1.00933	5738.64	0.943818	5738.64	0.92314	5738.64	0.87465	5738.64	0.845734
	5738.64	1.0494	5738.64	0.996638	5738.64	0.931606	5738.64	0.91147	5738.64	0.862717	5738.64	0.835254
	5738.64	1.03659	5738.64	0.983152	5738.64	0.918555	5738.64	0.898884	5738.64	0.849922	5738.64	0.823811
	5738.64	1.02296	5738.64	0.96895	5738.64	0.904748	5738.64	0.885469	5738.64	0.836352	5738.64	0.8115
	5738.64	1.00858	5738.63	0.954108	5738.64	0.89027	5738.64	0.871315	5738.64	0.8221	5738.64	0.79842
	5738.63	0.993529	5738.63	0.938703	5738.63	0.875205	5738.64	0.85651	5738.63	0.807259	5738.64	0.784668
	5738.63	0.977884	5738.63	0.92281	5738.63	0.859636	5738.63	0.841146	5738.63	0.791923	5738.63	0.770339
	5738.63	0.961724	5738.63	0.906506	5738.63	0.843647	5738.63	0.825311	5738.63	0.776185	5738.63	0.755527
	5738.63	0.945125	5738.63	0.889864	5738.63	0.827318	5738.63	0.809092	5738.63	0.760135	5738.63	0.74032
	5738.63	0.928162	5738.63	0.872956	5738.63	0.810728	5738.63	0.792573	5738.63	0.743862	5738.63	0.724804
	5738.63	0.910908	5738.63	0.855852	5738.63	0.793954	5738.63	0.775835	5738.63	0.727447	5738.63	0.70906
	5738.63	0.893434	5738.63	0.838618	5738.63	0.777067	5738.63	0.758956	5738.63	0.710968	5738.63	0.693165
	5738.63	0.875807	5738.63	0.821318	5738.63	0.760137	5738.63	0.742009	5738.63	0.694496	5738.63	0.677195
	5738.63	0.858092	5738.63	0.80401	5738.63	0.743229	5738.63	0.725062	5738.63	0.678098	5738.63	0.661222
	5738.63	0.840349	5738.63	0.786751	5738.63	0.726404	5738.63	0.708179	5738.63	0.661832	5738.63	0.645312
	5738.63	0.822635	5738.62	0.769593	5738.63	0.709716	5738.63	0.691419	5738.63	0.645751	5738.63	0.62953
	5738.63	0.805001	5738.62	0.752584	5738.62	0.693218	5738.63	0.674837	5738.62	0.629902	5738.63	0.613936
	5738.62	0.787495	5738.62	0.735767	5738.62	0.676952	5738.62	0.658482	5738.62	0.614326	5738.63	0.598584
	5738.62	0.770162	5738.62	0.719183	5738.62	0.660961	5738.62	0.642397	5738.62	0.59906	5738.62	0.583524
	5738.62	0.753039	5738.62	0.702866	5738.62	0.645278	5738.62	0.626623	5738.62	0.584138	5738.62	0.568798
	5738.62	0.736163	5738.62	0.68685	5738.62	0.629935	5738.62	0.611192	5738.62	0.569587	5738.62	0.554444
	5738.62	0.719566	5738.62	0.671162	5738.62	0.614956	5738.62	0.596135	5738.62	0.555433	5738.62	0.540489
	5738.62	0.703274	5738.62	0.655828	5738.62	0.600364	5738.62	0.581474	5738.62	0.541697	5738.62	0.526959
	5738.62	0.687314	5738.62	0.640867	5738.62	0.586178	5738.62	0.567232	5738.62	0.528397	5738.62	0.513871
	5738.62	0.671709	5738.62	0.626297	5738.62	0.572414	5738.62	0.553424	5738.62	0.515547	5738.62	0.501239
	5738.62	0.656478	5738.62	0.612133	5738.62	0.559083	5738.62	0.540064	5738.62	0.503158	5738.62	0.489071
	5738.62	0.641639	5738.61	0.598386	5738.62	0.546198	5738.62	0.52716	5738.62	0.491237	5738.62	0.477373
	5738.62	0.627208	5738.61	0.585066	5738.61	0.533766	5738.62	0.514722	5738.61	0.479789	5738.62	0.466148
	5738.61	0.613199	5738.61	0.572181	5738.61	0.521795	5738.61	0.502754	5738.61	0.468813	5738.62	0.455397
	5738.61	0.599624	5738.61	0.559735	5738.61	0.510287	5738.61	0.491259	5738.61	0.45831	5738.61	0.445119
	5738.61	0.586494	5738.61	0.547732	5738.61	0.499247	5738.61	0.48024	5738.61	0.448275	5738.61	0.435312
	5738.61	0.573815	5738.61	0.536176	5738.61	0.488675	5738.61	0.469696	5738.61	0.438706	5738.61	0.42597
	5738.61	0.561594	5738.61	0.525069	5738.61	0.47857	5738.61	0.459626	5738.61	0.429597	5738.61	0.41709
	5738.61	0.549835	5738.61	0.514411	5738.61	0.46893	5738.61	0.450027	5738.61	0.420941	5738.61	0.408665
	5738.61	0.538541	5738.61	0.504203	5738.61	0.459751	5738.61	0.440894	5738.61	0.412733	5738.61	0.400687
	5738.61	0.527711	5738.61	0.494445	5738.61	0.451026	5738.61	0.432221	5738.61	0.404966	5738.61	0.39315
	5738.61	0.517345	5738.61	0.485137	5738.61	0.442751	5738.61	0.424001	5738.61	0.397633	5738.61	0.386047
	5738.61	0.50744	5738.61	0.476278	5738.61	0.434918	5738.61	0.416226	5738.61	0.390727	5738.61	0.379368
	5738.61	0.497993	5738.6	0.467868	5738.6	0.427521	5738.61	0.408887	5738.61	0.38424	5738.61	0.373108
	5738.6	0.489001	5738.6	0.459905	5738.6	0.420551	5738.6	0.401978	5738.6	0.378165	5738.61	0.367258
	5738.6	0.480458	5738.6	0.452389	5738.6	0.414001	5738.6	0.39549	5738.6	0.372493	5738.6	0.36181
	5738.6	0.47236	5738.6	0.445317	5738.6	0.407865	5738.6	0.389417	5738.6	0.367219	5738.6	0.356758
	5738.6	0.464702	5738.6	0.438687	5738.6	0.402136	5738.6	0.383753	5738.6	0.362334	5738.6	0.352092
	5738.6	0.457481	5738.6	0.432497	5738.6	0.396807	5738.6	0.378492	5738.6	0.357832	5738.6	0.347802
	5738.6	0.450693	5738.6	0.426745	5738.6	0.391873	5738.6	0.37363	5738.6	0.353708	5738.6	0.343879
	5738.6	0.444334	5738.6	0.421426	5738.6	0.387328	5738.6	0.369161	5738.6	0.349956	5738.6	0.340312
	5738.6	0.4384	5738.6	0.416536	5738.6	0.383166	5738.6	0.36508	5738.6	0.346569	5738.6	0.337087
	5738.6	0.43289	5738.6	0.412073	5738.6	0.379381	5738.6	0.361383	5738.6	0.343542	5738.6	0.334195
	5738.6	0.4278	5738.6	0.408031	5738.6	0.375968	5738.6	0.358061	5738.6	0.340867	5738.6	0.331623
	5738.6	0.423128	5738.59	0.404405	5738.6	0.372922	5738.6	0.35511	5738.6	0.338539	5738.6	0.329361
	5738.59	0.41887	5738.59	0.401191	5738.59	0.370237	5738.59	0.35252	5738.59	0.336548	5738.6	0.327401
	5738.59	0.415022	5738.59	0.398384	5738.59	0.367908	5738.59	0.350285	5738.59	0.334887	5738.59	0.325735
	5738.59	0.411582	5738.59	0.395978	5738.59	0.365933	5738.59	0.348396	5738.59	0.333547	5738.59	0.324358
	5738.59	0.408547	5738.59	0.393968	5738.59	0.364307	5738.59	0.346848	5738.59	0.332521	5738.59	0.323266
	5738.59	0.405913	5738.59	0.392349	5738.59	0.36303	5738.59	0.345632	5738.59	0.331803	5738.59	0.322457
	5738.59	0.403677	5738.59	0.391117	5738.59	0.362098	5738.59	0.344744	5738.59	0.331389	5738.59	0.321932
	5738.59	0.401838	5738.59	0.390268	5738.59	0.361512	5738.59	0.344181	5738.59	0.331278	5738.59	0.32169
	5738.59	0.400395	5738.59	0.389798	5738.59	0.361273	5738.59	0.343942	5738.59	0.331469	5738.59	0.321732
	5738.59	0.399349	5738.59	0.389705	5738.59	0.361379	5738.59	0.344025	5738.59	0.331966	5738.59	0.322061
	5738.59	0.3987	5738.59	0.389987	5738.59	0.361833	5738.59	0.344434	5738.59	0.332773	5738.59	0.322678
	5738.59	0.398451	5738.58	0.390644	5738.59	0.362635	5738.59	0.345169	5738.59	0.333894	5738.59	0.323588
	5738.58	0.398604	5738.58	0.391676	5738.58	0.363789	5738.59	0.346235	5738.58	0.335337	5738.59	0.324792
	5738.58	0.399162	5738.58	0.393084	5738.58	0.365296	5738.58	0.347637	5738.58	0.337107	5738.58	0.326296
	5738.58	0.400127	5738.58	0.39487	5738.58	0.36716	5738.58	0.34938	5738.58	0.33921	5738.58	0.328104
	5738.58	0.401503	5738.58	0.397036	5738.58	0.369386	5738.58	0.351467	5738.58	0.341651	5738.58	0.330223
	5738.58	0.403292	5738.58	0.399587	5738.58	0.371977	5738.58	0.353904	5738.58	0.344435	5738.58	0.332659
	5738.58	0.405494	5738.58	0.402526	5738.58	0.374941	5738.58	0.356696	5738.58	0.347565	5738.58	0.335419
	5738.58	0.40811	5738.58	0.405855	5738.58	0.378283	5738.58	0.359848	5738.58	0.351047	5738.58	0.338513
	5738.58	0.411143	5738.58	0.409578	5738.58	0.38201	5738.58	0.363364	5738.58	0.354886	5738.58	0.341947
	5738.58	0.414591	5738.58	0.413699	5738.58	0.386128	5738.58	0.367251	5738.58	0.359088	5738.58	0.345733
	5738.58	0.418458	5738.58	0.418221	5738.58	0.390644	5738.58	0.371513	5738.58	0.36366	5738.58	0.349877
	5738.58	0.422744	5738.57	0.423146	5738.58	0.395563	5738.58	0.376156	5738.58	0.36861	5738.58	0.35439
	5738.57	0.427453	5738.57	0.428479	5738.57	0.40089	5738.58	0.381188	5738.57	0.373947	5738.58	0.35928
	5738.57	0.432588	5738.57	0.434222	5738.57	0.406629	5738.57	0.386615	5738.57	0.379679	5738.57	0.364557
	5738.57	0.438153	5738.57	0.440379	5738.57	0.412783	5738.57	0.392446	5738.57	0.385816	5738.57	0.370228
	5738.57	0.444154	5738.57	0.446953	5738.57	0.419356	5738.57	0.398686	5738.57	0.392366	5738.57	0.376302
	5738.57	0.450594	5738.57	0.453947	5738.57	0.426349	5738.57	0.405343	5738.57	0.399335	5738.57	0.382785
	5738.57	0.45748	5738.57	0.461365	5738.57	0.433767	5738.57	0.412425	5738.57	0.406731	5738.57	0.389684
	5738.57	0.464814	5738.57	0.469212	5738.57	0.441611	5738.57	0.419936	5738.57	0.414557	5738.57	0.397005
	5738.57	0.472601	5738.57	0.477489	5738.57	0.449884	5738.57	0.427884	5738.57	0.422817	5738.57	0.404751
	5738.57	0.480841	5738.57	0.486199	5738.57	0.458589	5738.57	0.43627	5738.57	0.431514	5738.57	0.412929
	5738.57	0.489535	5738.57	0.495346	5738.57	0.467729	5738.57	0.4451	5738.57	0.44065	5738.57	0.42154
	5738.57	0.498682	5738.56	0.504929	5738.57	0.477305	5738.57	0.454376	5738.57	0.450226	5738.57	0.43059
	5738.57	0.508279	5738.56	0.51495	5738.56	0.487318	5738.57	0.464099	5738.56	0.460244	5738.57	0.440082
	5738.56	0.518322	5738.56	0.525405	5738.56	0.497768	5738.56	0.474269	5738.56	0.470705	5738.57	0.450019
	5738.56	0.528805	5738.56	0.536293	5738.56	0.508654	5738.56	0.484888	5738.56	0.481611	5738.56	0.460404
	5738.56	0.53972	5738.56	0.547607	5738.56	0.519971	5738.56	0.495954	5738.56	0.492963	5738.56	0.471237
	5738.56	0.55106	5738.56	0.559342	5738.56	0.531717	5738.56	0.507466	5738.56	0.504762	5738.56	0.48252
	5738.56	0.562814	5738.56	0.571487	5738.56	0.543884	5738.56	0.519421	5738.56	0.51701	5738.56	0.494252
	5738.56	0.57497	5738.56	0.584032	5738.56	0.556464	5738.56	0.531816	5738.56	0.529705	5738.56	0.506429
	5738.56	0.587515	5738.56	0.596964	5738.56	0.569449	5738.56	0.544647	5738.56	0.542845	5738.56	0.519047
	5738.56	0.600435	5738.56	0.610266	5738.56	0.582828	5738.56	0.557906	5738.56	0.556423	5738.56	0.5321
	5738.56	0.613712	5738.56	0.623922	5738.56	0.596588	5738.56	0.571584	5738.56	0.570433	5738.56	0.545578
	5738.56	0.627328	5738.55	0.637911	5738.56	0.610714	5738.56	0.58567	5738.56	0.58486	5738.56	0.559471
	5738.56	0.641263	5738.55	0.652213	5738.55	0.62519	5738.56	0.600148	5738.55	0.599689	5738.56	0.573767
	5738.55	0.655493	5738.55	0.6668	5738.55	0.639995	5738.55	0.615001	5738.55	0.614901	5738.56	0.588454
	5738.55	0.669994	5738.55	0.681647	5738.55	0.655108	5738.55	0.630208	5738.55	0.630471	5738.55	0.603515
	5738.55	0.684736	5738.55	0.696722	5738.55	0.670501	5738.55	0.645744	5738.55	0.64637	5738.55	0.618935
	5738.55	0.69969	5738.55	0.711993	5738.55	0.686144	5738.55	0.661579	5738.55	0.662567	5738.55	0.634694
	5738.55	0.714821	5738.55	0.727421	5738.55	0.702002	5738.55	0.677681	5738.55	0.679025	5738.55	0.650771
	5738.55	0.730092	5738.55	0.742967	5738.55	0.718038	5738.55	0.694014	5738.55	0.695705	5738.55	0.667141
	5738.55	0.745464	5738.55	0.758585	5738.55	0.734208	5738.55	0.710538	5738.55	0.712563	5738.55	0.683774
	5738.55	0.760891	5738.55	0.774228	5738.55	0.750466	5738.55	0.727209	5738.55	0.729552	5738.55	0.700636
	5738.55	0.776329	5738.55	0.789845	5738.55	0.76676	5738.55	0.743979	5738.55	0.746621	5738.55	0.717688
	5738.55	0.791725	5738.55	0.805379	5738.55	0.783035	5738.55	0.760797	5738.55	0.763716	5738.55	0.734883
	5738.55	0.807027	5738.54	0.820773	5738.54	0.799234	5738.55	0.777606	5738.54	0.780778	5738.55	0.75217
	5738.54	0.822179	5738.54	0.835965	5738.54	0.815294	5738.54	0.794346	5738.54	0.797744	5738.55	0.769489
	5738.54	0.837122	5738.54	0.85089	5738.54	0.831149	5738.54	0.810952	5738.54	0.814547	5738.54	0.786777
	5738.54	0.851795	5738.54	0.865481	5738.54	0.846729	5738.54	0.827355	5738.54	0.831115	5738.54	0.803962
	5738.54	0.866135	5738.54	0.87967	5738.54	0.861965	5738.54	0.843481	5738.54	0.847375	5738.54	0.820968
	5738.54	0.880078	5738.54	0.893386	5738.54	0.87678	5738.54	0.859255	5738.54	0.863246	5738.54	0.837715
	5738.54	0.893558	5738.54	0.906557	5738.54	0.8911	5738.54	0.874595	5738.54	0.878647	5738.54	0.854116
	5738.54	0.90651	5738.54	0.919114	5738.54	0.904848	5738.54	0.889421	5738.54	0.893494	5738.54	0.870082
	5738.54	0.918869	5738.54	0.930984	5738.54	0.917945	5738.54	0.903649	5738.54	0.907702	5738.54	0.885525
	5738.54	0.930567	5738.54	0.942102	5738.54	0.930316	5738.54	0.917195	5738.54	0.921183	5738.54	0.900351
	5738.54	0.941543	5738.54	0.9524	5738.54	0.941886	5738.54	0.929976	5738.54	0.933853	5738.54	0.91447
	5738.54	0.951734	5738.53	0.961819	5738.53	0.952582	5738.54	0.94191	5738.54	0.945628	5738.54	0.927791
	5738.53	0.961082	5738.53	0.970301	5738.53	0.962334	5738.53	0.952919	5738.53	0.956427	5738.54	0.940227
	5738.53	0.96953	5738.53	0.977796	5738.53	0.97108	5738.53	0.962926	5738.53	0.966174	5738.53	0.951693
	5738.53	0.97703	5738.53	0.984258	5738.53	0.978759	5738.53	0.971862	5738.53	0.974799	5738.53	0.962107
	5738.53	0.983535	5738.53	0.98965	5738.53	0.985318	5738.53	0.979662	5738.53	0.982238	5738.53	0.971394
	5738.53	0.989006	5738.53	0.99394	5738.53	0.990713	5738.53	0.986269	5738.53	0.988435	5738.53	0.979483
	5738.53	0.993411	5738.53	0.997104	5738.53	0.994903	5738.53	0.991634	5738.53	0.993344	5738.53	0.986309
	5738.53	0.996723	5738.53	0.999127	5738.53	0.997861	5738.53	0.995715	5738.53	0.996924	5738.53	0.991817
	5738.53	0.998923	5738.53	1	5738.53	0.999564	5738.53	0.998481	5738.53	0.999149	5738.53	0.995957
	5738.53	1	5738.53	0.999721	5738.53	1	5738.53	0.999913	5738.53	1	5738.53	0.998694
	5738.53	0.99995	5738.53	0.998296	5738.53	0.999167	5738.53	1	5738.53	0.999467	5738.53	1
	5738.53	0.998776	5738.52	0.995739	5738.53	0.997071	5738.53	0.998743	5738.53	0.997555	5738.53	0.999861
	5738.52	0.996489	5738.52	0.99207	5738.52	0.993729	5738.52	0.996153	5738.52	0.994273	5738.53	0.998275
	5738.52	0.993106	5738.52	0.987316	5738.52	0.989165	5738.52	0.992254	5738.52	0.989646	5738.52	0.995255
	5738.52	0.988652	5738.52	0.98151	5738.52	0.983413	5738.52	0.987075	5738.52	0.983708	5738.52	0.990823
	5738.52	0.983157	5738.52	0.974691	5738.52	0.976514	5738.52	0.980659	5738.52	0.976501	5738.52	0.985018
	5738.52	0.976661	5738.52	0.966903	5738.52	0.968517	5738.52	0.973055	5738.52	0.96808	5738.52	0.977885
	5738.52	0.969204	5738.52	0.958197	5738.52	0.959477	5738.52	0.964318	5738.52	0.958507	5738.52	0.969481
	5738.52	0.960836	5738.52	0.948625	5738.52	0.949457	5738.52	0.954513	5738.52	0.947852	5738.52	0.959873
	5738.52	0.951607	5738.52	0.938244	5738.52	0.938523	5738.52	0.943707	5738.52	0.936192	5738.52	0.949134
	5738.52	0.941574	5738.52	0.927114	5738.52	0.926745	5738.52	0.931973	5738.52	0.92361	5738.52	0.937341
	5738.52	0.930795	5738.52	0.915297	5738.52	0.9142	5738.52	0.919388	5738.52	0.910191	5738.52	0.924579
	5738.52	0.91933	5738.51	0.902859	5738.52	0.900962	5738.52	0.906031	5738.52	0.896024	5738.52	0.910935
	5738.51	0.90724	5738.51	0.889864	5738.51	0.88711	5738.52	0.891984	5738.51	0.881197	5738.52	0.896499
	5738.51	0.894589	5738.51	0.876379	5738.51	0.872723	5738.51	0.87733	5738.51	0.8658	5738.51	0.881365
	5738.51	0.881439	5738.51	0.862469	5738.51	0.857876	5738.51	0.86215	5738.51	0.849918	5738.51	0.865624
	5738.51	0.867852	5738.51	0.848201	5738.51	0.842647	5738.51	0.846527	5738.51	0.833637	5738.51	0.849371
	5738.51	0.85389	5738.51	0.833637	5738.51	0.827107	5738.51	0.830542	5738.51	0.817037	5738.51	0.832696
	5738.51	0.839614	5738.51	0.81884	5738.51	0.811328	5738.51	0.814273	5738.51	0.800197	5738.51	0.815688
	5738.51	0.825083	5738.51	0.803869	5738.51	0.795375	5738.51	0.797795	5738.51	0.783189	5738.51	0.798432
	5738.51	0.810355	5738.51	0.788779	5738.51	0.779311	5738.51	0.781179	5738.51	0.766084	5738.51	0.781008
	5738.51	0.795484	5738.51	0.773622	5738.51	0.763196	5738.51	0.764491	5738.51	0.748946	5738.51	0.763493
	5738.51	0.780523	5738.51	0.758445	5738.51	0.747083	5738.51	0.747793	5738.51	0.731836	5738.51	0.745955
	5738.51	0.765521	5738.5	0.743292	5738.51	0.731024	5738.51	0.731139	5738.51	0.714809	5738.51	0.728461
	5738.5	0.750523	5738.5	0.728202	5738.5	0.715065	5738.51	0.714581	5738.5	0.697916	5738.51	0.711069
	5738.5	0.73557	5738.5	0.713209	5738.5	0.699249	5738.5	0.698162	5738.5	0.681203	5738.5	0.693835
	5738.5	0.7207	5738.5	0.698345	5738.5	0.683611	5738.5	0.681922	5738.5	0.664713	5738.5	0.676806
	5738.5	0.705946	5738.5	0.683638	5738.5	0.668187	5738.5	0.665897	5738.5	0.64848	5738.5	0.660028
	5738.5	0.691339	5738.5	0.669112	5738.5	0.653003	5738.5	0.650116	5738.5	0.632539	5738.5	0.643539
	5738.5	0.676902	5738.5	0.654789	5738.5	0.638083	5738.5	0.634608	5738.5	0.616914	5738.5	0.627371
	5738.5	0.662658	5738.5	0.640687	5738.5	0.623446	5738.5	0.619394	5738.5	0.60163	5738.5	0.611551
	5738.5	0.648625	5738.5	0.626824	5738.5	0.609107	5738.5	0.604494	5738.5	0.586704	5738.5	0.5961
	5738.5	0.634817	5738.5	0.613212	5738.5	0.595076	5738.5	0.589923	5738.5	0.572148	5738.5	0.581033
	5738.5	0.621247	5738.5	0.599865	5738.5	0.581361	5738.5	0.575695	5738.5	0.557973	5738.5	0.566358
	5738.5	0.607922	5738.49	0.58679	5738.5	0.567966	5738.5	0.561818	5738.5	0.544183	5738.5	0.55208
	5738.5	0.594849	5738.49	0.573995	5738.49	0.554893	5738.5	0.548298	5738.49	0.530778	5738.5	0.5382
	5738.49	0.582033	5738.49	0.561483	5738.49	0.542143	5738.49	0.535135	5738.49	0.517757	5738.5	0.524715
	5738.49	0.569474	5738.49	0.549256	5738.49	0.529713	5738.49	0.52233	5738.49	0.505114	5738.49	0.51162
	5738.49	0.557174	5738.49	0.537314	5738.49	0.517601	5738.49	0.509879	5738.49	0.492841	5738.49	0.498911
	5738.49	0.54513	5738.49	0.525655	5738.49	0.505802	5738.49	0.497775	5738.49	0.480931	5738.49	0.486582
	5738.49	0.533342	5738.49	0.514273	5738.49	0.494312	5738.49	0.486013	5738.49	0.469371	5738.49	0.474625
	5738.49	0.521805	5738.49	0.503164	5738.49	0.483125	5738.49	0.474582	5738.49	0.458152	5738.49	0.463035
	5738.49	0.510518	5738.49	0.49232	5738.49	0.472233	5738.49	0.463474	5738.49	0.447263	5738.49	0.451805
	5738.49	0.499476	5738.49	0.481737	5738.49	0.461629	5738.49	0.452679	5738.49	0.436693	5738.49	0.440925
	5738.49	0.488675	5738.49	0.471405	5738.49	0.451306	5738.49	0.442189	5738.49	0.426433	5738.49	0.430387
	5738.49	0.478113	5738.48	0.461319	5738.49	0.441255	5738.49	0.431993	5738.49	0.416471	5738.49	0.420182
	5738.49	0.467786	5738.48	0.451472	5738.48	0.431467	5738.49	0.422082	5738.48	0.406802	5738.49	0.410298
	5738.48	0.457691	5738.48	0.44186	5738.48	0.421936	5738.48	0.412448	5738.48	0.397416	5738.49	0.400724
	5738.48	0.447825	5738.48	0.432477	5738.48	0.412652	5738.48	0.40308	5738.48	0.388305	5738.48	0.391448
	5738.48	0.438185	5738.48	0.423319	5738.48	0.403609	5738.48	0.393972	5738.48	0.379466	5738.48	0.38246
	5738.48	0.428769	5738.48	0.414383	5738.48	0.3948	5738.48	0.385113	5738.48	0.370889	5738.48	0.373748
	5738.48	0.419573	5738.48	0.405666	5738.48	0.386219	5738.48	0.376498	5738.48	0.362571	5738.48	0.365305
	5738.48	0.410595	5738.48	0.397164	5738.48	0.377861	5738.48	0.36812	5738.48	0.354505	5738.48	0.357121
	5738.48	0.401831	5738.48	0.388875	5738.48	0.369722	5738.48	0.359973	5738.48	0.346687	5738.48	0.349189
	5738.48	0.393277	5738.48	0.380796	5738.48	0.361797	5738.48	0.352051	5738.48	0.339108	5738.48	0.341503
	5738.48	0.38493	5738.48	0.372922	5738.48	0.354083	5738.48	0.34435	5738.48	0.331764	5738.48	0.334058
	5738.48	0.376787	5738.48	0.365251	5738.48	0.346579	5738.48	0.336866	5738.48	0.324648	5738.48	0.326847
	5738.48	0.368844	5738.47	0.35778	5738.47	0.339281	5738.48	0.329595	5738.47	0.317752	5738.48	0.319865
	5738.47	0.361098	5738.47	0.350503	5738.47	0.332188	5738.47	0.322532	5738.47	0.311069	5738.48	0.313107
	5738.47	0.353547	5738.47	0.343418	5738.47	0.325298	5738.47	0.315675	5738.47	0.304592	5738.47	0.306565
	5738.47	0.346189	5738.47	0.336523	5738.47	0.31861	5738.47	0.30902	5738.47	0.298315	5738.47	0.300236
	5738.47	0.339021	5738.47	0.329813	5738.47	0.312121	5738.47	0.302562	5738.47	0.29223	5738.47	0.294112
	5738.47	0.332043	5738.47	0.323287	5738.47	0.30583	5738.47	0.2963	5738.47	0.286332	5738.47	0.28819
	5738.47	0.325254	5738.47	0.316943	5738.47	0.299734	5738.47	0.290231	5738.47	0.280616	5738.47	0.282466
	5738.47	0.318654	5738.47	0.310779	5738.47	0.29383	5738.47	0.284353	5738.47	0.275078	5738.47	0.276935
	5738.47	0.312241	5738.47	0.304794	5738.47	0.288114	5738.47	0.278665	5738.47	0.269715	5738.47	0.271596
	5738.47	0.306017	5738.47	0.298987	5738.47	0.282583	5738.47	0.273167	5738.47	0.264525	5738.47	0.266446
	5738.47	0.29998	5738.47	0.293357	5738.47	0.277233	5738.47	0.267858	5738.47	0.259505	5738.47	0.261482
	5738.47	0.294131	5738.46	0.287901	5738.47	0.27206	5738.47	0.262737	5738.47	0.254655	5738.47	0.256701
	5738.46	0.288468	5738.46	0.28262	5738.46	0.26706	5738.46	0.257802	5738.46	0.249974	5738.47	0.252099
	5738.46	0.282992	5738.46	0.277511	5738.46	0.26223	5738.46	0.253049	5738.46	0.245462	5738.46	0.247671
	5738.46	0.277702	5738.46	0.272573	5738.46	0.257565	5738.46	0.248474	5738.46	0.241118	5738.46	0.243412
	5738.46	0.272597	5738.46	0.267804	5738.46	0.253064	5738.46	0.244071	5738.46	0.236941	5738.46	0.239314
	5738.46	0.267677	5738.46	0.263203	5738.46	0.248723	5738.46	0.239833	5738.46	0.23293	5738.46	0.23537
	5738.46	0.26294	5738.46	0.258766	5738.46	0.24454	5738.46	0.235752	5738.46	0.229084	5738.46	0.231573
	5738.46	0.258385	5738.46	0.254493	5738.46	0.240511	5738.46	0.23182	5738.46	0.225399	5738.46	0.227917
	5738.46	0.254011	5738.46	0.250381	5738.46	0.236634	5738.46	0.22803	5738.46	0.221873	5738.46	0.224396
	5738.46	0.249816	5738.46	0.246429	5738.46	0.232908	5738.46	0.224378	5738.46	0.218501	5738.46	0.221004
	5738.46	0.245798	5738.46	0.242635	5738.46	0.22933	5738.46	0.22086	5738.46	0.215277	5738.46	0.217742
	5738.46	0.241953	5738.45	0.238998	5738.46	0.225899	5738.46	0.217473	5738.46	0.212197	5738.46	0.214606
	5738.45	0.23828	5738.45	0.235517	5738.45	0.222613	5738.45	0.214218	5738.45	0.209254	5738.46	0.211595
	5738.45	0.234773	5738.45	0.232189	5738.45	0.219472	5738.45	0.211097	5738.45	0.206443	5738.45	0.208712
	5738.45	0.23143	5738.45	0.229015	5738.45	0.216475	5738.45	0.208112	5738.45	0.203759	5738.45	0.205955
	5738.45	0.228247	5738.45	0.225994	5738.45	0.213621	5738.45	0.205267	5738.45	0.201198	5738.45	0.203327
	5738.45	0.225222	5738.45	0.223124	5738.45	0.210911	5738.45	0.202564	5738.45	0.198757	5738.45	0.200824
	5738.45	0.22235	5738.45	0.220406	5738.45	0.20834	5738.45	0.200006	5738.45	0.196434	5738.45	0.198448
	5738.45	0.21963	5738.45	0.217838	5738.45	0.205909	5738.45	0.197593	5738.45	0.194228	5738.45	0.196194
	5738.45	0.21706	5738.45	0.215421	5738.45	0.203613	5738.45	0.195324	5738.45	0.192136	5738.45	0.194059
	5738.45	0.214639	5738.45	0.213151	5738.45	0.201448	5738.45	0.193197	5738.45	0.190158	5738.45	0.192041
	5738.45	0.212363	5738.45	0.211029	5738.45	0.199411	5738.45	0.191206	5738.45	0.18829	5738.45	0.190133
	5738.45	0.210233	5738.44	0.209053	5738.45	0.197495	5738.45	0.189345	5738.45	0.186529	5738.45	0.188331
	5738.44	0.208246	5738.44	0.207221	5738.44	0.195696	5738.45	0.187607	5738.44	0.184868	5738.45	0.18663
	5738.44	0.2064	5738.44	0.20553	5738.44	0.194008	5738.44	0.185981	5738.44	0.183302	5738.44	0.185026
	5738.44	0.204691	5738.44	0.203977	5738.44	0.192428	5738.44	0.18446	5738.44	0.181824	5738.44	0.183513
	5738.44	0.203116	5738.44	0.202558	5738.44	0.19095	5738.44	0.183032	5738.44	0.180428	5738.44	0.182088
	5738.44	0.201671	5738.44	0.201271	5738.44	0.18957	5738.44	0.181691	5738.44	0.179107	5738.44	0.180747
	5738.44	0.200351	5738.44	0.20011	5738.44	0.188287	5738.44	0.180426	5738.44	0.177856	5738.44	0.179483
	5738.44	0.199152	5738.44	0.199071	5738.44	0.187097	5738.44	0.179235	5738.44	0.176674	5738.44	0.178295
	5738.44	0.198068	5738.44	0.198149	5738.44	0.185997	5738.44	0.17811	5738.44	0.175559	5738.44	0.177178
	5738.44	0.197096	5738.44	0.197341	5738.44	0.184985	5738.44	0.177052	5738.44	0.174512	5738.44	0.176127
	5738.44	0.196231	5738.44	0.196641	5738.44	0.184059	5738.44	0.176061	5738.44	0.173535	5738.44	0.17514
	5738.44	0.195471	5738.43	0.196046	5738.44	0.183216	5738.44	0.175136	5738.44	0.172632	5738.44	0.174212
	5738.43	0.194812	5738.43	0.195551	5738.43	0.182453	5738.44	0.174283	5738.43	0.171806	5738.44	0.173341
	5738.43	0.194253	5738.43	0.195153	5738.43	0.181767	5738.43	0.173504	5738.43	0.171059	5738.43	0.172524
	5738.43	0.193791	5738.43	0.194849	5738.43	0.181157	5738.43	0.172803	5738.43	0.170393	5738.43	0.17176
	5738.43	0.193425	5738.43	0.194633	5738.43	0.180621	5738.43	0.172185	5738.43	0.169808	5738.43	0.171049
	5738.43	0.193154	5738.43	0.194504	5738.43	0.180157	5738.43	0.17165	5738.43	0.169303	5738.43	0.170391
	5738.43	0.192976	5738.43	0.194457	5738.43	0.179764	5738.43	0.171201	5738.43	0.168875	5738.43	0.169789
	5738.43	0.19289	5738.43	0.194488	5738.43	0.179444	5738.43	0.170837	5738.43	0.168523	5738.43	0.169245
	5738.43	0.192895	5738.43	0.194593	5738.43	0.179195	5738.43	0.170558	5738.43	0.168241	5738.43	0.168763
	5738.43	0.192988	5738.43	0.194767	5738.43	0.179019	5738.43	0.170361	5738.43	0.168027	5738.43	0.168349
	5738.43	0.193166	5738.43	0.195007	5738.43	0.178917	5738.43	0.170243	5738.43	0.167878	5738.43	0.168007
	5738.43	0.193427	5738.42	0.195307	5738.43	0.178888	5738.43	0.170202	5738.43	0.167791	5738.43	0.167743
	5738.43	0.193766	5738.42	0.195664	5738.42	0.178933	5738.43	0.170234	5738.42	0.167764	5738.43	0.16756
	5738.42	0.194178	5738.42	0.196072	5738.42	0.179052	5738.42	0.170336	5738.42	0.167795	5738.43	0.167463
	5738.42	0.194659	5738.42	0.196527	5738.42	0.179244	5738.42	0.170505	5738.42	0.167884	5738.42	0.167451
	5738.42	0.195203	5738.42	0.197028	5738.42	0.179508	5738.42	0.170738	5738.42	0.168029	5738.42	0.167526
	5738.42	0.195805	5738.42	0.197569	5738.42	0.179843	5738.42	0.171032	5738.42	0.168233	5738.42	0.167685
	5738.42	0.196459	5738.42	0.198149	5738.42	0.180248	5738.42	0.171386	5738.42	0.168494	5738.42	0.167924
	5738.42	0.197159	5738.42	0.198765	5738.42	0.18072	5738.42	0.171797	5738.42	0.168815	5738.42	0.168239
	5738.42	0.197901	5738.42	0.199415	5738.42	0.18126	5738.42	0.172263	5738.42	0.169196	5738.42	0.168625
	5738.42	0.198682	5738.42	0.200097	5738.42	0.181863	5738.42	0.172781	5738.42	0.169639	5738.42	0.169076
	5738.42	0.199499	5738.42	0.200811	5738.42	0.182528	5738.42	0.173351	5738.42	0.170144	5738.42	0.169586
	5738.42	0.200349	5738.41	0.201555	5738.42	0.183252	5738.42	0.173972	5738.42	0.170714	5738.42	0.170153
	5738.42	0.201233	5738.41	0.202329	5738.41	0.184031	5738.42	0.174643	5738.41	0.171349	5738.42	0.170773
	5738.41	0.20215	5738.41	0.203134	5738.41	0.184863	5738.41	0.175364	5738.41	0.172049	5738.42	0.171443
	5738.41	0.2031	5738.41	0.203969	5738.41	0.185743	5738.41	0.176137	5738.41	0.172814	5738.41	0.172164
	5738.41	0.204085	5738.41	0.204838	5738.41	0.186667	5738.41	0.176962	5738.41	0.173642	5738.41	0.172935
	5738.41	0.205105	5738.41	0.205743	5738.41	0.187633	5738.41	0.177842	5738.41	0.174534	5738.41	0.173759
	5738.41	0.206162	5738.41	0.206687	5738.41	0.188637	5738.41	0.178777	5738.41	0.175488	5738.41	0.174638
	5738.41	0.207255	5738.41	0.207675	5738.41	0.189678	5738.41	0.179768	5738.41	0.176502	5738.41	0.175575
	5738.41	0.208386	5738.41	0.20871	5738.41	0.190757	5738.41	0.180816	5738.41	0.177575	5738.41	0.176573
	5738.41	0.209553	5738.41	0.209797	5738.41	0.191874	5738.41	0.181922	5738.41	0.178707	5738.41	0.177634
	5738.41	0.210759	5738.41	0.210941	5738.41	0.193033	5738.41	0.183083	5738.41	0.179898	5738.41	0.178763
	5738.41	0.212002	5738.41	0.212146	5738.41	0.194238	5738.41	0.1843	5738.41	0.181147	5738.41	0.17996
	5738.41	0.213283	5738.4	0.213416	5738.4	0.195494	5738.41	0.185572	5738.41	0.182455	5738.41	0.181228
	5738.4	0.214604	5738.4	0.214755	5738.4	0.196806	5738.4	0.186898	5738.4	0.183822	5738.41	0.182568
	5738.4	0.215966	5738.4	0.216163	5738.4	0.198182	5738.4	0.188279	5738.4	0.185251	5738.4	0.183977
	5738.4	0.217373	5738.4	0.217645	5738.4	0.199625	5738.4	0.189715	5738.4	0.186741	5738.4	0.185455
